# Supplementary material for: 3,4-Dihydroxy­benzaldehyde 4-phenyl­thio­semicarbazone
Source: Acta Crystallogr Sect E Struct Rep Online. 2008 May 10;64(Pt 6):o1035. doi: 10.1107/S1600536808013287 (PMC2961546; doi:10.1107/S1600536808013287)
Supplement: Supplementary file 1 [file e-64-o1035-sup1.cif]

##############################################################################
###                                                                        ###
###        Electronic paper (Acta Crystallographica Section E)             ###
###                                                                        ###
##############################################################################
#                                                                            #
# This CIF contains the data in a paper accepted for publication in Acta     #
# Crystallographica Section E. It conforms to the requirements of Notes      #
# for Authors for Section E, and has been peer reviewed under the auspices   #
# of the IUCr Commission on Journals.                                        #
#                                                                            #
# Full details of the Crystallographic Information File format               #
# are given in the paper "The Crystallographic Information File (CIF):       #
# a New Standard Archive File for Crystallography" by S. R. Hall, F. H.      #
# Allen and I. D. Brown [Acta Cryst. (1991), A47, 655-685].                  #
#                                                                            #
# The current version of the core CIF dictionary is obtainable from          #
# ftp://ftp.iucr.org/pub/cif_core.dic. The current version number is 2.4.    #
#                                                                            #
# Software is freely available for graphical display of the structure(s) in  #
# this CIF.  For information consult the CIF home page http://www.iucr.org/  #
# cif/home.html                                                              #
#                                                                            #
# This file may be used for bona fide research purposes within the           #
# scientific community so long as proper attribution is given to the journal # 
# article from which it was obtained.                                        #
#                                                                            #
##############################################################################
                                             
data_I
_audit_creation_method     SHELXL-97
_chemical_name_systematic
;
3,4-Dihydroxybenzaldehyde 4-phenylthiosemicarbazone
;
_chemical_name_common     ?
_chemical_formula_moiety     'C14 H13 N3 O2 S'
_chemical_formula_sum     'C14 H13 N3 O2 S'
_chemical_formula_iupac     'C14 H13 N3 O2 S'
_chemical_formula_weight     287.33
_chemical_melting_point     ?
_symmetry_cell_setting     Monoclinic
_symmetry_space_group_name_H-M     'P 21/c'
_symmetry_space_group_name_Hall     '-P 2ybc'
loop_
    _symmetry_equiv_pos_as_xyz
    'x, y, z'
    '-x, y+1/2, -z+1/2'
    '-x, -y, -z'
    'x, -y-1/2, z-1/2'
_cell_length_a     9.7261(2)
_cell_length_b     13.1863(3)
_cell_length_c     10.7732(3)
_cell_angle_alpha     90.00
_cell_angle_beta     99.055(2)
_cell_angle_gamma     90.00
_cell_volume     1364.46(6)
_cell_formula_units_Z     4
_cell_measurement_reflns_used     2291
_cell_measurement_theta_min     2.5
_cell_measurement_theta_max     23.4
_cell_measurement_temperature     100(2)
_exptl_crystal_description     Block
_exptl_crystal_colour     yellow
_exptl_crystal_size_max     0.40
_exptl_crystal_size_mid     0.30
_exptl_crystal_size_min     0.20
_exptl_crystal_density_diffrn     1.399
_exptl_crystal_density_meas     ?
_exptl_crystal_density_method     'not measured'
_exptl_crystal_F_000     600
_exptl_absorpt_coefficient_mu     0.242
_exptl_absorpt_correction_type     Multi-scan
_exptl_absorpt_process_details     '(SADABS; Sheldrick, 1996)'
_exptl_absorpt_correction_T_min     0.9095
_exptl_absorpt_correction_T_max     0.9532
_diffrn_ambient_temperature     100(2)
_diffrn_radiation_type     MoK\a
_diffrn_radiation_wavelength     0.71073
_diffrn_radiation_source     'fine-focus sealed tube'
_diffrn_radiation_monochromator     graphite
_diffrn_measurement_device_type     'Bruker SMART APEX'
_diffrn_measurement_method     \w
_diffrn_detector_area_resol_mean     ?
_diffrn_reflns_number     16724
_diffrn_reflns_av_R_equivalents     0.0783
_diffrn_reflns_av_sigmaI/netI     0.0618
_diffrn_reflns_theta_min     2.12
_diffrn_reflns_theta_max     27.50
_diffrn_reflns_theta_full     27.50
_diffrn_measured_fraction_theta_max     0.999
_diffrn_measured_fraction_theta_full     0.999
_diffrn_reflns_limit_h_min     -12
_diffrn_reflns_limit_h_max     12
_diffrn_reflns_limit_k_min     -17
_diffrn_reflns_limit_k_max     16
_diffrn_reflns_limit_l_min     -13
_diffrn_reflns_limit_l_max     13
_diffrn_standards_number     0
_diffrn_standards_interval_count     0
_diffrn_standards_interval_time     0
_diffrn_standards_decay_%     0
_reflns_number_total     3132
_reflns_number_gt     2358
_reflns_threshold_expression     I>2\s(I)
_refine_ls_structure_factor_coef     Fsqd
_refine_ls_matrix_type     full
_refine_ls_R_factor_all     0.0654
_refine_ls_R_factor_gt     0.0442
_refine_ls_wR_factor_gt     0.1033
_refine_ls_wR_factor_ref     0.1148
_refine_ls_goodness_of_fit_ref     1.038
_refine_ls_restrained_S_all     1.038
_refine_ls_number_reflns     3132
_refine_ls_number_parameters     197
_refine_ls_number_restraints     4
_refine_ls_hydrogen_treatment     mixed
_refine_ls_weighting_scheme     calc
_refine_ls_weighting_details
         'calc w=1/[\s^2^(Fo^2^)+(0.0502P)^2^+0.2883P] where P=(Fo^2^+2Fc^2^)/3'
_atom_sites_solution_hydrogens     geom
_atom_sites_solution_primary     direct
_atom_sites_solution_secondary     difmap
_refine_ls_shift/su_max     0.001
_refine_ls_shift/su_mean     0.000
_refine_diff_density_max     0.397
_refine_diff_density_min     -0.320
_refine_ls_extinction_method     none
_refine_ls_extinction_coef     ?
loop_
    _atom_type_symbol
    _atom_type_description
    _atom_type_scat_dispersion_real
    _atom_type_scat_dispersion_imag
    _atom_type_scat_source
    'C' 'C' 0.0033 0.0016
                         'International Tables Vol C Tables 4.2.6.8 and 6.1.1.4'
    'H' 'H' 0.0000 0.0000
                         'International Tables Vol C Tables 4.2.6.8 and 6.1.1.4'
    'N' 'N' 0.0061 0.0033
                         'International Tables Vol C Tables 4.2.6.8 and 6.1.1.4'
    'O' 'O' 0.0106 0.0060
                         'International Tables Vol C Tables 4.2.6.8 and 6.1.1.4'
    'S' 'S' 0.1246 0.1234
                         'International Tables Vol C Tables 4.2.6.8 and 6.1.1.4'
_computing_data_collection     'APEX2 (Bruker, 2007)'
_computing_cell_refinement     'SAINT (Bruker, 2007)'
_computing_data_reduction     'SAINT (Bruker, 2007)'
_computing_structure_solution     'SHELXS97 (Sheldrick, 2008)'
_computing_structure_refinement     'SHELXL97 (Sheldrick, 2008)'
_computing_molecular_graphics     'X-SEED (Barbour, 2001)'
_computing_publication_material     'publCIF (Westrip, 2008)'
loop_
    _atom_site_type_symbol
    _atom_site_label
    _atom_site_fract_x
    _atom_site_fract_y
    _atom_site_fract_z
    _atom_site_U_iso_or_equiv
    _atom_site_adp_type
    _atom_site_calc_flag
    _atom_site_refinement_flags
    _atom_site_occupancy
    _atom_site_disorder_assembly
    _atom_site_disorder_group
    S S1 1.08441(5) 0.12769(4) 0.40212(5) 0.02006(15) Uani d . 1 . .
    O O1 0.65919(15) 0.45705(10) 0.89678(14) 0.0221(3) Uani d D 1 . .
    O O2 0.40955(14) 0.39195(11) 0.94986(14) 0.0231(3) Uani d D 1 . .
    N N1 0.83208(16) 0.18905(12) 0.63925(15) 0.0187(4) Uani d . 1 . .
    N N2 0.90695(16) 0.13520(12) 0.56294(16) 0.0185(4) Uani d D 1 . .
    N N3 1.03542(19) 0.27810(13) 0.55853(18) 0.0258(4) Uani d D 1 . .
    C C1 0.64419(19) 0.20682(14) 0.75172(18) 0.0172(4) Uani d . 1 . .
    C C2 0.6914(2) 0.30261(14) 0.79586(18) 0.0177(4) Uani d . 1 . .
    H H2 0.7798 0.3262 0.7814 0.021 Uiso calc R 1 . .
    C C3 0.61093(19) 0.36257(14) 0.85974(18) 0.0168(4) Uani d . 1 . .
    C C4 0.48283(19) 0.32692(15) 0.88517(18) 0.0175(4) Uani d . 1 . .
    C C5 0.4360(2) 0.23207(15) 0.84415(19) 0.0207(4) Uani d . 1 . .
    H H5 0.3492 0.2077 0.8620 0.025 Uiso calc R 1 . .
    C C6 0.5160(2) 0.17194(15) 0.77643(19) 0.0204(4) Uani d . 1 . .
    H H6 0.4831 0.1071 0.7471 0.024 Uiso calc R 1 . .
    C C7 0.72652(19) 0.14733(15) 0.67561(19) 0.0190(4) Uani d . 1 . .
    H H7 0.7022 0.0792 0.6536 0.023 Uiso calc R 1 . .
    C C8 1.00702(19) 0.18502(14) 0.51400(19) 0.0177(4) Uani d . 1 . .
    C C9 1.1227(2) 0.35150(15) 0.5122(2) 0.0212(4) Uani d . 1 . .
    C C10 1.2393(2) 0.38550(18) 0.5909(2) 0.0304(5) Uani d . 1 . .
    H H10 1.2651 0.3565 0.6719 0.037 Uiso calc R 1 . .
    C C11 1.3183(3) 0.4624(2) 0.5504(2) 0.0386(6) Uani d . 1 . .
    H H11 1.3986 0.4863 0.6042 0.046 Uiso calc R 1 . .
    C C12 1.2821(2) 0.50451(18) 0.4336(2) 0.0339(6) Uani d . 1 . .
    H H12 1.3366 0.5576 0.4070 0.041 Uiso calc R 1 . .
    C C13 1.1657(2) 0.46947(18) 0.3545(2) 0.0348(6) Uani d . 1 . .
    H H13 1.1410 0.4977 0.2729 0.042 Uiso calc R 1 . .
    C C14 1.0858(2) 0.39327(17) 0.3946(2) 0.0287(5) Uani d . 1 . .
    H H14 1.0053 0.3696 0.3410 0.034 Uiso calc R 1 . .
    H H1O 0.602(2) 0.4875(17) 0.935(2) 0.035(7) Uiso d D 1 . .
    H H2O 0.3276(14) 0.3698(18) 0.950(3) 0.043(8) Uiso d D 1 . .
    H H2N 0.890(2) 0.0737(9) 0.542(2) 0.036(7) Uiso d D 1 . .
    H H3N 0.995(2) 0.2960(17) 0.6187(16) 0.027(6) Uiso d D 1 . .
loop_
    _atom_site_aniso_label
    _atom_site_aniso_U_11
    _atom_site_aniso_U_22
    _atom_site_aniso_U_33
    _atom_site_aniso_U_12
    _atom_site_aniso_U_13
    _atom_site_aniso_U_23
    S1 0.0175(2) 0.0195(3) 0.0249(3) 0.00003(19) 0.00859(19) -0.0035(2)
    O1 0.0209(7) 0.0162(7) 0.0316(9) -0.0015(6) 0.0116(6) -0.0063(6)
    O2 0.0158(7) 0.0226(8) 0.0328(9) -0.0011(6) 0.0093(6) -0.0075(6)
    N1 0.0181(8) 0.0188(9) 0.0207(9) 0.0021(7) 0.0081(7) -0.0017(7)
    N2 0.0173(8) 0.0148(9) 0.0250(9) -0.0013(7) 0.0086(7) -0.0043(7)
    N3 0.0313(10) 0.0202(9) 0.0310(11) -0.0081(8) 0.0202(8) -0.0076(8)
    C1 0.0159(9) 0.0187(10) 0.0178(10) -0.0003(7) 0.0048(8) -0.0011(8)
    C2 0.0146(9) 0.0178(10) 0.0216(10) -0.0011(7) 0.0056(8) -0.0001(8)
    C3 0.0169(9) 0.0148(10) 0.0184(10) -0.0004(7) 0.0016(7) 0.0000(7)
    C4 0.0148(9) 0.0204(10) 0.0183(10) 0.0026(7) 0.0052(7) -0.0008(8)
    C5 0.0141(9) 0.0206(10) 0.0285(12) -0.0020(8) 0.0064(8) -0.0007(8)
    C6 0.0199(10) 0.0175(10) 0.0246(11) -0.0030(8) 0.0061(8) -0.0026(8)
    C7 0.0185(10) 0.0168(10) 0.0223(11) -0.0018(8) 0.0054(8) -0.0027(8)
    C8 0.0145(9) 0.0167(10) 0.0224(10) 0.0011(7) 0.0046(8) -0.0002(8)
    C9 0.0204(10) 0.0170(10) 0.0287(12) -0.0037(8) 0.0114(8) -0.0041(8)
    C10 0.0317(12) 0.0345(13) 0.0248(12) -0.0058(10) 0.0034(9) 0.0012(10)
    C11 0.0328(13) 0.0442(15) 0.0381(15) -0.0193(11) 0.0032(11) -0.0047(11)
    C12 0.0323(13) 0.0250(12) 0.0474(16) -0.0093(10) 0.0155(11) 0.0037(11)
    C13 0.0336(13) 0.0312(13) 0.0396(15) 0.0016(10) 0.0059(11) 0.0148(11)
    C14 0.0211(10) 0.0310(12) 0.0328(13) -0.0033(9) 0.0011(9) 0.0030(10)
loop_
    _geom_bond_atom_site_label_1
    _geom_bond_atom_site_label_2
    _geom_bond_site_symmetry_2
    _geom_bond_distance
    _geom_bond_publ_flag
    S1 C8 . 1.696(2) ?
    O1 C3 . 1.368(2) ?
    O1 H1O . 0.850(10)
                     ?
    O2 C4 . 1.373(2) ?
    O2 H2O . 0.850(10)
                     ?
    N1 C7 . 1.279(2) ?
    N1 N2 . 1.378(2) ?
    N2 C8 . 1.348(2) ?
    N2 H2N . 0.850(10)
                     ?
    N3 C8 . 1.331(3) ?
    N3 C9 . 1.428(3) ?
    N3 H3N . 0.840(10)
                     ?
    C1 C6 . 1.393(3) ?
    C1 C2 . 1.401(3) ?
    C1 C7 . 1.461(3) ?
    C2 C3 . 1.372(3) ?
    C2 H2 . 0.9500 ?
    C3 C4 . 1.398(3) ?
    C4 C5 . 1.380(3) ?
    C5 C6 . 1.395(3) ?
    C5 H5 . 0.9500 ?
    C6 H6 . 0.9500 ?
    C7 H7 . 0.9500 ?
    C9 C14 . 1.376(3) ?
    C9 C10 . 1.380(3) ?
    C10 C11 . 1.383(3) ?
    C10 H10 . 0.9500 ?
    C11 C12 . 1.370(3) ?
    C11 H11 . 0.9500 ?
    C12 C13 . 1.385(3) ?
    C12 H12 . 0.9500 ?
    C13 C14 . 1.381(3) ?
    C13 H13 . 0.9500 ?
    C14 H14 . 0.9500 ?
loop_
    _geom_angle_atom_site_label_1
    _geom_angle_atom_site_label_2
    _geom_angle_atom_site_label_3
    _geom_angle_site_symmetry_1
    _geom_angle_site_symmetry_3
    _geom_angle
    _geom_angle_publ_flag
    C3 O1 H1O . . 110.7(17) ?
    C4 O2 H2O . . 110.6(18) ?
    C7 N1 N2 . . 119.07(16) ?
    C8 N2 N1 . . 117.64(16) ?
    C8 N2 H2N . . 119.3(17) ?
    N1 N2 H2N . . 123.0(17) ?
    C8 N3 C9 . . 126.89(17) ?
    C8 N3 H3N . . 116.2(16) ?
    C9 N3 H3N . . 116.9(16) ?
    C6 C1 C2 . . 119.21(17) ?
    C6 C1 C7 . . 121.05(18) ?
    C2 C1 C7 . . 119.68(17) ?
    C3 C2 C1 . . 120.50(17) ?
    C3 C2 H2 . . 119.7 ?
    C1 C2 H2 . . 119.7 ?
    O1 C3 C2 . . 118.33(17) ?
    O1 C3 C4 . . 121.62(17) ?
    C2 C3 C4 . . 120.06(17) ?
    O2 C4 C5 . . 123.84(17) ?
    O2 C4 C3 . . 116.05(17) ?
    C5 C4 C3 . . 120.10(18) ?
    C4 C5 C6 . . 119.95(18) ?
    C4 C5 H5 . . 120.0 ?
    C6 C5 H5 . . 120.0 ?
    C1 C6 C5 . . 120.14(18) ?
    C1 C6 H6 . . 119.9 ?
    C5 C6 H6 . . 119.9 ?
    N1 C7 C1 . . 118.55(17) ?
    N1 C7 H7 . . 120.7 ?
    C1 C7 H7 . . 120.7 ?
    N3 C8 N2 . . 115.47(17) ?
    N3 C8 S1 . . 125.24(15) ?
    N2 C8 S1 . . 119.28(15) ?
    C14 C9 C10 . . 120.35(19) ?
    C14 C9 N3 . . 120.67(19) ?
    C10 C9 N3 . . 118.8(2) ?
    C9 C10 C11 . . 119.2(2) ?
    C9 C10 H10 . . 120.4 ?
    C11 C10 H10 . . 120.4 ?
    C12 C11 C10 . . 120.8(2) ?
    C12 C11 H11 . . 119.6 ?
    C10 C11 H11 . . 119.6 ?
    C11 C12 C13 . . 119.8(2) ?
    C11 C12 H12 . . 120.1 ?
    C13 C12 H12 . . 120.1 ?
    C14 C13 C12 . . 119.7(2) ?
    C14 C13 H13 . . 120.1 ?
    C12 C13 H13 . . 120.1 ?
    C9 C14 C13 . . 120.1(2) ?
    C9 C14 H14 . . 119.9 ?
    C13 C14 H14 . . 119.9 ?
loop_
    _geom_torsion_atom_site_label_1
    _geom_torsion_atom_site_label_2
    _geom_torsion_atom_site_label_3
    _geom_torsion_atom_site_label_4
    _geom_torsion_site_symmetry_1
    _geom_torsion_site_symmetry_2
    _geom_torsion_site_symmetry_3
    _geom_torsion_site_symmetry_4
    _geom_torsion
    _geom_torsion_publ_flag
    C7 N1 N2 C8 . . . . 172.24(18) ?
    C6 C1 C2 C3 . . . . -1.7(3) ?
    C7 C1 C2 C3 . . . . 175.33(18) ?
    C1 C2 C3 O1 . . . . -177.55(17) ?
    C1 C2 C3 C4 . . . . 2.2(3) ?
    O1 C3 C4 O2 . . . . -0.4(3) ?
    C2 C3 C4 O2 . . . . 179.82(17) ?
    O1 C3 C4 C5 . . . . 178.64(18) ?
    C2 C3 C4 C5 . . . . -1.1(3) ?
    O2 C4 C5 C6 . . . . 178.51(18) ?
    C3 C4 C5 C6 . . . . -0.5(3) ?
    C2 C1 C6 C5 . . . . 0.1(3) ?
    C7 C1 C6 C5 . . . . -176.89(18) ?
    C4 C5 C6 C1 . . . . 1.0(3) ?
    N2 N1 C7 C1 . . . . -177.22(16) ?
    C6 C1 C7 N1 . . . . 169.23(19) ?
    C2 C1 C7 N1 . . . . -7.8(3) ?
    C9 N3 C8 N2 . . . . -171.35(19) ?
    C9 N3 C8 S1 . . . . 7.8(3) ?
    N1 N2 C8 N3 . . . . 8.7(3) ?
    N1 N2 C8 S1 . . . . -170.51(13) ?
    C8 N3 C9 C14 . . . . 66.2(3) ?
    C8 N3 C9 C10 . . . . -118.6(2) ?
    C14 C9 C10 C11 . . . . 0.3(3) ?
    N3 C9 C10 C11 . . . . -174.9(2) ?
    C9 C10 C11 C12 . . . . -0.2(4) ?
    C10 C11 C12 C13 . . . . -0.5(4) ?
    C11 C12 C13 C14 . . . . 1.0(4) ?
    C10 C9 C14 C13 . . . . 0.1(3) ?
    N3 C9 C14 C13 . . . . 175.3(2) ?
    C12 C13 C14 C9 . . . . -0.8(4) ?
loop_
    _geom_hbond_atom_site_label_D
    _geom_hbond_atom_site_label_H
    _geom_hbond_atom_site_label_A
    _geom_hbond_site_symmetry_A
    _geom_hbond_distance_DH
    _geom_hbond_distance_HA
    _geom_hbond_distance_DA
    _geom_hbond_angle_DHA
    _geom_hbond_publ_flag
    O1 H1O O2 3_667 0.850(10)
                            2.03(2) 2.737(2) 141(2) yes
    O2 H2O S1 4_466 0.850(10)
                            2.340(10)
                                    3.1340(10)
                                             156(2) yes
    N2 H2N S1 3_756 0.850(10)
                            2.730(10)
                                    3.487(2) 150(2) yes
    N2 H2N O1 4_565 0.850(10)
                            2.56(2) 3.022(2) 115(2) yes
data_global
_journal_date_recd_electronic     2008-04-30
_journal_date_accepted     2008-05-06
_journal_name_full     'Acta Crystallographica, Section E'
_journal_year     2008
_journal_volume     64
_journal_issue      6
_journal_page_first     o1035
_journal_page_last     o1035
_journal_paper_category     QO
_journal_coeditor_code     LH2625
_publ_contact_author_name     'Seik Weng Ng'
_publ_contact_author_address
;
Department of Chemistry
University Malaya
50603 Kuala  Lumpur
Malaysia
;
_publ_contact_author_email     seikweng@um.edu.my
_publ_contact_author_fax     ?
_publ_contact_author_phone     ?
_publ_section_title
;
3,4-Dihydroxybenzaldehyde 4-phenylthiosemicarbazone
;
loop_
    _publ_author_name
    _publ_author_address
    'Tan, Kong Wai '
;
Department of Chemistry
University of Malaya
50603 Kuala  Lumpur
Malaysia
;
    'Farina, Yang'
;
School of Chemical Science and Food Technology
Universiti Kebangsaan Malaysia
43600 Bangi
Malaysia
;
    'Ng, Chew Hee'
;
Faculty of Engineering and Science,
Universiti Tunku Abdul Rahman
53300 Kuala Lumpur
Malaysia
;
    'Maah, Mohd Jamil'
;
Department of Chemistry
University of Malaya
50603 Kuala Lumpur
Malaysia
;
    'Ng, Seik Weng'
;
Department of Chemistry
University of Malaya
50603 Kuala Lumpur
Malaysia
;
