# Supplementary material for: 3,4-Dihydroxy­benzaldehyde 4-phenyl­thio­semicarbazone
Source: Acta Crystallogr Sect E Struct Rep Online. 2008 May 10;64(Pt 6):o1035. doi: 10.1107/S1600536808013287 (PMC2961546; doi:10.1107/S1600536808013287)
Supplement: Supplementary file 2 [file e-64-o1035-Isup2.hkl]

# 
# h,k,l, Fc-squared, Fo-squared, sigma(Fo-squared) and status flag 
# 
data_I
_shelx_title '  P21/c' 
_shelx_refln_list_code          4 
_shelx_F_calc_maximum      141.88 
_exptl_crystal_F_000       600.00 
_reflns_d_resolution_high  0.7696 
 
loop_ 
 _symmetry_equiv_pos_as_xyz 
 'x, y, z' 
 '-x, y+1/2, -z+1/2' 
 '-x, -y, -z' 
 'x, -y-1/2, z-1/2' 
 
_cell_length_a     9.7261 
_cell_length_b    13.1863 
_cell_length_c    10.7732 
_cell_angle_alpha  90.000 
_cell_angle_beta   99.055 
_cell_angle_gamma  90.000 
 
_shelx_F_squared_multiplier     1.000 
 
loop_ 
 _refln_index_h 
 _refln_index_k 
 _refln_index_l 
 _refln_F_squared_calc 
 _refln_F_squared_meas 
 _refln_F_squared_sigma 
 _refln_observed_status 
   1   0   0      288.58      454.21     16.42 o 
   2   0   0     1009.79     1358.87     55.81 o 
   3   0   0     2076.00     2098.62     79.91 o 
   4   0   0     1726.47     1840.45     80.08 o 
   5   0   0     2944.47     2988.41    106.69 o 
   6   0   0      198.85      166.32     11.35 o 
   7   0   0      174.62      192.27     16.05 o 
   8   0   0       27.31       24.47     10.70 o 
   9   0   0        2.05       -6.21      9.52 o 
  10   0   0      501.51      471.17     35.33 o 
  11   0   0      368.17      356.66     33.02 o 
  12   0   0      974.91      964.90     59.61 o 
   1   1   0      170.95      201.97     11.88 o 
   2   1   0     3385.32     4642.38    400.68 o 
   3   1   0     5576.19     5597.42    160.65 o 
   4   1   0       15.00        6.02      3.17 o 
   5   1   0     3428.41     3658.36     98.89 o 
   6   1   0        3.24       -0.15      3.01 o 
   7   1   0      160.21      161.16      8.50 o 
   8   1   0       84.01       82.47     10.70 o 
   9   1   0      127.97      113.97     12.87 o 
  10   1   0      136.61      125.12     14.09 o 
  11   1   0       28.06       21.60     10.79 o 
  12   1   0        3.00       -1.76     10.10 o 
   0   2   0     2560.15     2723.32     95.40 o 
   1   2   0      219.00      215.78      7.00 o 
   2   2   0     6534.51     6584.28    186.86 o 
   3   2   0      182.63      234.67     20.25 o 
   4   2   0      911.65     1128.83     69.84 o 
   5   2   0      193.63      231.79     17.27 o 
   6   2   0       50.69       69.78      4.99 o 
   7   2   0        9.13        6.13      4.61 o 
   8   2   0       47.54       22.30      7.93 o 
   9   2   0        0.58       -9.52      6.34 o 
  10   2   0        1.02      -11.34      7.56 o 
  11   2   0       11.24        8.16      9.45 o 
  12   2   0        7.58       16.57     11.23 o 
   1   3   0     2569.41     2772.23     61.37 o 
   2   3   0     1511.90     1535.63     42.07 o 
   3   3   0      235.55      287.41     21.55 o 
   4   3   0        7.94        7.96      3.22 o 
   5   3   0       19.22       40.99      4.63 o 
   6   3   0       14.69       20.88      4.22 o 
   7   3   0      332.94      377.44     21.88 o 
   8   3   0      160.49      150.01     11.85 o 
   9   3   0      543.20      607.29     33.82 o 
  10   3   0      149.02      106.67     13.02 o 
  11   3   0       51.83       67.40     12.36 o 
  12   3   0      105.89       83.78     16.20 o 
   0   4   0     7887.10     7683.62    265.55 o 
   1   4   0     2438.70     2540.51     60.29 o 
   2   4   0     1748.29     1794.77     43.05 o 
   3   4   0     1152.56     1244.22     37.36 o 
   4   4   0      834.84     1013.02     57.42 o 
   5   4   0     1378.41     1694.43    104.89 o 
   6   4   0     5209.18     6598.94    565.73 o 
   7   4   0     1004.39     1249.29     72.28 o 
   8   4   0      203.12      249.55     16.22 o 
   9   4   0       10.35       20.69      7.92 o 
  10   4   0      924.95     1092.98     65.31 o 
  11   4   0      184.23      226.43     28.24 o 
  12   4   0      417.66      470.64     27.89 o 
   1   5   0        0.04        2.30      1.41 o 
   2   5   0      239.44      255.80      8.07 o 
   3   5   0      309.78      288.69     10.39 o 
   4   5   0      950.09      937.68     24.94 o 
   5   5   0       56.22       99.91      7.28 o 
   6   5   0        0.21       -4.37      3.94 o 
   7   5   0      231.44      275.98     20.49 o 
   8   5   0      987.78     1200.11     73.15 o 
   9   5   0       10.44       22.71      7.95 o 
  10   5   0        0.42        3.16      7.76 o 
  11   5   0       36.17       65.66     12.50 o 
   0   6   0     3820.75     3897.02    163.26 o 
   1   6   0        8.22        9.63      2.65 o 
   2   6   0      121.70      130.42      6.13 o 
   3   6   0      262.11      283.32      9.49 o 
   4   6   0      256.93      289.26     11.40 o 
   5   6   0      717.86      723.06     23.46 o 
   6   6   0      682.21      716.74     33.94 o 
   7   6   0       28.91       38.50      6.36 o 
   8   6   0      288.08      303.87     30.55 o 
   9   6   0      176.05      276.23     32.00 o 
  10   6   0      170.51      154.55     16.72 o 
  11   6   0       64.62       72.96     12.29 o 
   1   7   0     2723.39     2712.56     65.73 o 
   2   7   0       63.70       70.33      4.71 o 
   3   7   0     1048.73     1050.33     26.20 o 
   4   7   0      164.59      168.41      9.03 o 
   5   7   0      251.31      259.46     14.69 o 
   6   7   0       26.54       27.19      5.27 o 
   7   7   0      103.09      158.11     17.99 o 
   8   7   0      161.25      171.44     14.19 o 
   9   7   0      296.84      341.00     19.92 o 
  10   7   0       35.54       52.67     10.33 o 
  11   7   0      256.30      311.92     20.45 o 
   0   8   0     1396.68     1225.16     58.00 o 
   1   8   0     1009.61     1007.45     31.31 o 
   2   8   0      130.51      112.87      7.71 o 
   3   8   0       14.51       14.77      3.87 o 
   4   8   0      704.33      723.65     19.98 o 
   5   8   0      443.24      479.20     36.99 o 
   6   8   0     6410.97     6325.77    160.12 o 
   7   8   0       95.07      118.70     10.61 o 
   8   8   0       69.00       69.74     10.41 o 
   9   8   0       13.73       44.73     15.93 o 
  10   8   0      158.02      219.11     22.03 o 
  11   8   0      176.50      212.75     21.59 o 
   1   9   0      531.74      530.74     24.20 o 
   2   9   0      960.04      922.73     29.31 o 
   3   9   0      143.62      155.30      9.11 o 
   4   9   0       27.28       18.74      6.47 o 
   5   9   0       76.63       80.94      8.69 o 
   6   9   0      136.07      120.94     15.21 o 
   7   9   0      135.53       96.52     21.63 o 
   8   9   0       70.82       83.80     15.24 o 
   9   9   0      223.56      219.84     21.97 o 
  10   9   0        4.03       -6.41     12.42 o 
   0  10   0        2.74       34.55     20.61 o 
   1  10   0        0.43        6.34      6.45 o 
   2  10   0        0.62       15.46     19.21 o 
   3  10   0       31.19       57.25      9.86 o 
   4  10   0      144.22      162.26     14.90 o 
   5  10   0      293.82      315.86     16.09 o 
   6  10   0       21.43       20.10      7.78 o 
   7  10   0       61.40       35.91     20.47 o 
   8  10   0       19.17       23.44     11.93 o 
   9  10   0       28.31       24.86     13.25 o 
  10  10   0       16.79       14.48     19.35 o 
   1  11   0      109.18      129.70     13.38 o 
   2  11   0      198.03      284.30     33.05 o 
   3  11   0      171.38      196.02     20.43 o 
   4  11   0       24.45        5.14     15.00 o 
   5  11   0      486.24      437.71     43.12 o 
   6  11   0       14.10       26.65     11.23 o 
   7  11   0      138.01      140.46     19.25 o 
   8  11   0        0.25      -10.57     13.62 o 
   9  11   0      164.31      176.47     30.01 o 
   0  12   0     1965.85     1778.87     85.34 o 
   1  12   0      545.39      547.21     42.27 o 
   2  12   0        4.11       40.13     21.32 o 
   3  12   0      565.28      559.83     42.59 o 
   4  12   0     1110.35     1082.29     50.42 o 
   5  12   0       85.92       90.89     17.02 o 
   6  12   0      208.70      226.42     19.72 o 
   7  12   0      393.02      383.23     29.67 o 
   8  12   0      132.35      157.55     25.59 o 
   1  13   0       69.48       61.82     11.89 o 
   2  13   0      617.42      632.73     43.89 o 
   3  13   0       10.92       37.10     10.56 o 
   4  13   0       68.23       70.01     13.24 o 
   5  13   0      121.79      128.00     15.96 o 
   6  13   0        7.73       16.51     11.17 o 
   7  13   0        0.66       11.54     12.90 o 
   8  13   0       38.43       40.54     18.93 o 
   0  14   0        9.15       37.08     16.41 o 
   1  14   0      159.99      152.38     17.13 o 
   2  14   0       36.64       50.56     13.72 o 
   3  14   0      117.26      107.90     15.52 o 
   4  14   0       73.88       59.61     13.72 o 
   5  14   0       79.79       73.66     14.71 o 
   6  14   0      306.46      312.39     34.80 o 
   7  14   0        5.05        3.06     14.14 o 
   1  15   0       44.16       41.29     21.76 o 
   2  15   0       12.74       24.93     15.12 o 
   3  15   0       19.69       10.57     11.18 o 
   4  15   0       47.49       57.82     14.44 o 
   5  15   0      200.96      223.90     21.57 o 
   6  15   0        0.45        9.84     12.78 o 
   0  16   0      190.61      189.38     39.48 o 
   1  16   0      178.87      202.55     21.16 o 
   2  16   0       36.24       27.55     12.64 o 
   3  16   0        0.65        1.01     11.11 o 
   4  16   0        4.62       -9.36     11.16 o 
   1  17   0       45.84       59.68     19.39 o 
 -12   1   1      268.20      274.30     22.34 o 
 -11   1   1       95.52       74.69     12.98 o 
 -10   1   1      411.16      420.58     23.69 o 
  -9   1   1       26.89       31.11      9.15 o 
  -8   1   1       36.28       23.67      7.90 o 
  -7   1   1       70.62       76.56      9.14 o 
  -6   1   1      149.44      166.78      7.63 o 
  -5   1   1      598.48      559.89     20.10 o 
  -4   1   1     1866.91     1922.79     48.10 o 
  -3   1   1       33.06       37.25      3.47 o 
  -2   1   1     1489.84     1502.20     43.70 o 
  -1   1   1      145.74      155.86     12.15 o 
   0   1   1     1247.72     1269.40     63.46 o 
   1   1   1       70.83       69.57      3.19 o 
   2   1   1     5550.80     5518.13    144.86 o 
   3   1   1      421.00      435.04     12.07 o 
   4   1   1      804.53      825.90     24.64 o 
   5   1   1      878.69      950.22     23.70 o 
   6   1   1      544.54      507.42     15.76 o 
   7   1   1      818.70      789.49     24.19 o 
   8   1   1      131.04      134.16     12.30 o 
   9   1   1        8.81       12.75      7.79 o 
  10   1   1       13.90       13.96      9.04 o 
  11   1   1       83.68       72.93     13.05 o 
  12   1   1      216.22      218.95     20.17 o 
 -12   2   1        0.56       -8.23     10.18 o 
 -11   2   1      100.13       88.94     13.75 o 
 -10   2   1        0.87        3.38      8.49 o 
  -9   2   1      134.77      118.63     13.03 o 
  -8   2   1       97.15       92.40     11.88 o 
  -7   2   1      264.08      281.10     14.36 o 
  -6   2   1      221.13      225.83     11.29 o 
  -5   2   1      703.88      951.79     50.85 o 
  -4   2   1      680.84      695.77     25.78 o 
  -3   2   1     3650.66     3647.62    116.19 o 
  -2   2   1      441.30      422.18     12.57 o 
  -1   2   1     5122.41     5034.04    174.21 o 
   0   2   1      263.14      269.61      9.29 o 
   1   2   1     3275.19     3132.34     82.06 o 
   2   2   1      520.52      511.47     16.97 o 
   3   2   1        1.64        2.01      2.55 o 
   4   2   1       18.85        8.45      3.16 o 
   5   2   1      586.45      638.95     23.17 o 
   6   2   1      710.84      824.03     21.68 o 
   7   2   1      102.95      143.00      7.65 o 
   8   2   1        0.49       -2.68      6.83 o 
   9   2   1      465.29      449.56     28.77 o 
  10   2   1      399.71      366.50     22.01 o 
  11   2   1       38.85       23.17     10.55 o 
  12   2   1       56.52       73.48     14.18 o 
 -12   3   1      115.03      142.26     17.23 o 
 -11   3   1      645.91      700.81     39.49 o 
 -10   3   1     2284.85     2391.16    151.40 o 
  -9   3   1      601.82      544.47     49.71 o 
  -8   3   1        3.03        2.09      6.40 o 
  -7   3   1        1.88        3.70      7.68 o 
  -6   3   1       28.06       21.20      3.81 o 
  -5   3   1      411.00      467.54     24.16 o 
  -4   3   1       53.42       60.01      5.87 o 
  -3   3   1      130.01      150.31      9.99 o 
  -2   3   1      897.53      936.12     26.56 o 
  -1   3   1     2853.42     3094.26     76.71 o 
   0   3   1    10118.67     9961.01    260.03 o 
   1   3   1     5351.91     5288.97    130.37 o 
   2   3   1     1696.23     1723.35     43.62 o 
   3   3   1      242.30      222.27      8.31 o 
   4   3   1        4.46        1.77      2.94 o 
   5   3   1      191.84      191.17      8.77 o 
   6   3   1      339.84      357.51     20.47 o 
   7   3   1       27.87       34.12      4.91 o 
   8   3   1      440.32      405.05     26.35 o 
   9   3   1       33.39       29.86      8.69 o 
  10   3   1        2.23       -0.91      8.59 o 
  11   3   1       80.50       79.52     13.49 o 
  12   3   1      494.37      441.85     43.87 o 
 -12   4   1       72.29       86.85     14.92 o 
 -11   4   1       91.58      103.37     13.90 o 
 -10   4   1      109.32      117.92     17.16 o 
  -9   4   1        3.85       15.64      9.12 o 
  -8   4   1      727.56      790.51     47.45 o 
  -7   4   1      308.26      331.18     22.65 o 
  -6   4   1      113.64      140.25     16.58 o 
  -5   4   1      217.76      254.08     16.93 o 
  -4   4   1      878.85     1090.00     47.21 o 
  -3   4   1      194.66      206.70     10.38 o 
  -2   4   1      121.69      146.43      7.57 o 
  -1   4   1      827.03      799.75     21.68 o 
   0   4   1      921.03      915.56     22.81 o 
   1   4   1      856.06      883.27     22.14 o 
   2   4   1      628.71      595.58     18.14 o 
   3   4   1       35.69       43.19      4.09 o 
   4   4   1       31.28       42.54      4.71 o 
   5   4   1        0.02       -4.83      3.22 o 
   6   4   1       84.13       96.95      7.94 o 
   7   4   1       29.96       41.41      5.49 o 
   8   4   1      209.26      212.37     13.89 o 
   9   4   1       39.79       30.51      8.50 o 
  10   4   1      141.34      149.92     22.65 o 
  11   4   1       33.46       13.89      9.99 o 
 -12   5   1        1.52        9.45     11.10 o 
 -11   5   1       20.96       22.47     10.28 o 
 -10   5   1        0.08       21.99     10.40 o 
  -9   5   1      136.79      169.96     13.83 o 
  -8   5   1      241.90      278.41     31.01 o 
  -7   5   1      146.26      161.06     13.37 o 
  -6   5   1      454.53      540.71     28.24 o 
  -5   5   1      605.97      649.91     29.58 o 
  -4   5   1     1561.37     1605.97     45.82 o 
  -3   5   1      521.22      597.93     17.76 o 
  -2   5   1      217.15      227.32      8.12 o 
  -1   5   1      660.41      655.27     20.34 o 
   0   5   1     1606.89     1557.70     40.75 o 
   1   5   1      283.37      273.14      8.63 o 
   2   5   1      263.49      242.88      8.27 o 
   3   5   1       62.05       51.96      4.55 o 
   4   5   1       67.41       61.57      5.37 o 
   5   5   1       17.81       20.28      4.49 o 
   6   5   1     1916.11     1885.31     54.35 o 
   7   5   1       65.47       92.23      8.02 o 
   8   5   1      136.91      160.29     14.78 o 
   9   5   1      766.62      748.80     31.06 o 
  10   5   1      230.79      236.71     16.71 o 
  11   5   1       10.87       -3.54      9.44 o 
 -11   6   1       28.21       43.89     10.83 o 
 -10   6   1       12.67       45.09     13.45 o 
  -9   6   1      713.04      796.60     66.44 o 
  -8   6   1        0.50        0.78      7.05 o 
  -7   6   1      121.74      137.28     10.49 o 
  -6   6   1       52.35       56.03      7.23 o 
  -5   6   1      135.98      151.56      8.60 o 
  -4   6   1       86.52       87.37      6.86 o 
  -3   6   1       16.30       11.12      5.33 o 
  -2   6   1       10.03       22.83      3.85 o 
  -1   6   1     1141.92     1040.64     28.70 o 
   0   6   1      651.01      650.82     19.28 o 
   1   6   1      731.47      796.44     21.59 o 
   2   6   1      561.08      609.64     16.77 o 
   3   6   1     3390.99     3267.44     77.95 o 
   4   6   1     1613.53     1508.25     40.61 o 
   5   6   1      609.09      626.70     20.00 o 
   6   6   1      442.67      483.46     17.30 o 
   7   6   1      883.05     1022.75     48.55 o 
   8   6   1       24.16       38.05     11.63 o 
   9   6   1      151.04      171.71     13.84 o 
  10   6   1        3.28       18.35      8.53 o 
  11   6   1      544.76      566.74     29.27 o 
 -11   7   1      183.67      237.66     25.52 o 
 -10   7   1       93.04      133.21     13.22 o 
  -9   7   1      188.07      253.15     17.69 o 
  -8   7   1        8.77       12.03     11.39 o 
  -7   7   1      356.52      343.58     16.95 o 
  -6   7   1       45.83       49.97      9.14 o 
  -5   7   1      890.51      845.04     27.64 o 
  -4   7   1      789.27      835.47     26.88 o 
  -3   7   1       15.16       29.73      5.31 o 
  -2   7   1      646.93      697.35     20.57 o 
  -1   7   1       53.92       57.95      3.76 o 
   0   7   1      771.01      790.53     23.11 o 
   1   7   1      849.06      817.22     23.97 o 
   2   7   1     2355.99     2517.72     57.81 o 
   3   7   1      176.55      169.40      7.23 o 
   4   7   1       47.64       45.81      4.55 o 
   5   7   1      204.50      202.99     10.20 o 
   6   7   1     2218.68     2126.27     53.94 o 
   7   7   1      664.48      683.01     21.62 o 
   8   7   1      421.28      421.35     26.31 o 
   9   7   1      281.92      281.71     17.01 o 
  10   7   1       14.82       11.66      8.91 o 
  11   7   1       46.16       55.79     15.17 o 
 -11   8   1       16.12        4.66     11.69 o 
 -10   8   1      104.55      163.76     18.23 o 
  -9   8   1      214.47      301.74     34.29 o 
  -8   8   1       16.67       72.29     21.03 o 
  -7   8   1       18.25        9.93      6.58 o 
  -6   8   1       38.47       26.78      5.89 o 
  -5   8   1      705.45      735.83     63.89 o 
  -4   8   1      279.74      271.99     16.21 o 
  -3   8   1       48.25       49.04      6.44 o 
  -2   8   1      474.51      510.93     16.39 o 
  -1   8   1     1308.06     1426.72     39.13 o 
   0   8   1       49.93       53.48      4.95 o 
   1   8   1       46.38       42.45      5.15 o 
   2   8   1      115.38      100.13      6.86 o 
   3   8   1      249.00      254.57      9.36 o 
   4   8   1      471.89      527.52     15.86 o 
   5   8   1      612.79      651.71     20.32 o 
   6   8   1       36.42       56.69      9.85 o 
   7   8   1      401.57      435.74     17.65 o 
   8   8   1       13.46        9.11      7.81 o 
   9   8   1       27.39       12.31     12.04 o 
  10   8   1        0.13       -0.63     10.55 o 
 -10   9   1       17.92       55.27     17.64 o 
  -9   9   1        6.85       -3.27     10.96 o 
  -8   9   1        0.01       -3.03      9.61 o 
  -7   9   1       17.93       40.17     17.93 o 
  -6   9   1     1361.74     1277.29     43.93 o 
  -5   9   1       19.83       27.98     12.05 o 
  -4   9   1     1982.34     2117.56     61.76 o 
  -3   9   1      325.37      348.02     14.94 o 
  -2   9   1        4.82        0.18      4.76 o 
  -1   9   1       32.09       33.36      7.86 o 
   0   9   1      171.10      212.89     12.18 o 
   1   9   1       17.31        7.49      4.12 o 
   2   9   1       81.05       82.29      7.01 o 
   3   9   1       16.33       20.59      5.09 o 
   4   9   1      252.34      281.70     13.14 o 
   5   9   1      138.14      141.97     10.18 o 
   6   9   1        1.35        6.63      5.83 o 
   7   9   1      152.15      143.33     11.66 o 
   8   9   1       98.34       86.37     18.94 o 
   9   9   1        5.49        1.69     10.92 o 
  10   9   1      169.85      217.61     28.23 o 
 -10  10   1       14.78        4.27     18.37 o 
  -9  10   1      535.10      545.89     37.19 o 
  -8  10   1       19.47       12.94     11.40 o 
  -7  10   1      609.07      620.45     31.26 o 
  -6  10   1       87.55      110.29     14.87 o 
  -5  10   1       50.61       33.89     11.34 o 
  -4  10   1        5.16       70.93     48.88 o 
  -3  10   1      128.87      152.29     18.73 o 
  -2  10   1      395.81      436.36     23.29 o 
  -1  10   1       28.01       29.91      8.28 o 
   0  10   1      323.26      316.83     17.24 o 
   1  10   1      237.83      219.71     14.15 o 
   2  10   1       74.97       68.22     10.09 o 
   3  10   1        5.23       14.23      6.92 o 
   4  10   1       59.92       68.96      8.42 o 
   5  10   1       37.26       35.06      8.87 o 
   6  10   1       37.18       32.33      7.29 o 
   7  10   1        3.66        7.76      7.23 o 
   8  10   1       35.01       35.90     11.32 o 
   9  10   1      112.09      122.50     18.81 o 
  -9  11   1       71.78       92.43     22.53 o 
  -8  11   1        0.01        7.59     14.87 o 
  -7  11   1      123.13      141.69     21.32 o 
  -6  11   1      518.71      481.55     27.08 o 
  -5  11   1     1460.19     1390.33     54.04 o 
  -4  11   1     2341.63     2296.86     82.01 o 
  -3  11   1       64.59       94.89     28.05 o 
  -2  11   1      748.82      730.40     32.43 o 
  -1  11   1        6.38       12.71      9.14 o 
   0  11   1       53.53       66.14      9.67 o 
   1  11   1       70.96       49.87     12.99 o 
   2  11   1      110.97      152.84     13.51 o 
   3  11   1       26.14       25.52      7.80 o 
   4  11   1      142.45      141.70     13.11 o 
   5  11   1      179.86      190.67     18.56 o 
   6  11   1      835.00      888.33     39.53 o 
   7  11   1     1043.11      989.76     48.97 o 
   8  11   1       81.76       61.63     25.88 o 
   9  11   1      189.38      191.70     40.55 o 
  -9  12   1      158.46      220.08     31.58 o 
  -8  12   1       25.17       17.24     16.67 o 
  -7  12   1       10.37       10.16     12.25 o 
  -6  12   1      103.85      107.92     15.04 o 
  -5  12   1        8.12       11.32      9.41 o 
  -4  12   1      101.06       91.53     15.84 o 
  -3  12   1      543.20      613.63     39.68 o 
  -2  12   1      295.77      335.56     34.97 o 
  -1  12   1       55.85       70.97     14.95 o 
   0  12   1        1.63       16.69     11.40 o 
   1  12   1      314.84      365.97     31.46 o 
   2  12   1        9.82       15.95     14.22 o 
   3  12   1       74.28       94.20     13.41 o 
   4  12   1      130.49      166.25     16.65 o 
   5  12   1      172.26      174.15     15.09 o 
   6  12   1       46.73       50.36     12.40 o 
   7  12   1      265.21      285.52     26.15 o 
   8  12   1       96.12       70.78     20.92 o 
  -8  13   1        1.79        4.37     16.92 o 
  -7  13   1      112.87      127.34     19.68 o 
  -6  13   1       15.68        5.20     10.63 o 
  -5  13   1       21.45       26.96     11.15 o 
  -4  13   1        3.22        5.05      9.64 o 
  -3  13   1       15.48       21.96     10.30 o 
  -2  13   1       85.46      142.16     46.11 o 
  -1  13   1       65.42       79.83     12.93 o 
   0  13   1      819.33      767.71     32.38 o 
   1  13   1       63.51       67.99     12.07 o 
   2  13   1      287.26      259.55     20.02 o 
   3  13   1      244.07      252.14     20.42 o 
   4  13   1      320.56      337.58     23.35 o 
   5  13   1       13.70       16.32     10.63 o 
   6  13   1        5.41        1.39     10.63 o 
   7  13   1        0.07      -17.58     11.72 o 
  -7  14   1       29.18       17.35     15.33 o 
  -6  14   1       97.70       96.93     20.16 o 
  -5  14   1        0.01       -6.97     10.38 o 
  -4  14   1       43.88       54.10     12.69 o 
  -3  14   1      434.16      449.32     27.72 o 
  -2  14   1      308.26      362.94     24.76 o 
  -1  14   1        0.42        2.77     10.53 o 
   0  14   1      288.92      274.38     21.34 o 
   1  14   1        7.67       24.47     10.45 o 
   2  14   1      152.18      145.96     16.96 o 
   3  14   1      168.69      218.30     19.61 o 
   4  14   1       86.72      110.87     16.00 o 
   5  14   1      445.67      453.07     29.12 o 
   6  14   1       80.33       96.73     16.86 o 
  -6  15   1      221.24      263.64     28.24 o 
  -5  15   1       56.51       96.81     18.02 o 
  -4  15   1      202.65      227.68     24.21 o 
  -3  15   1      178.04      208.08     23.24 o 
  -2  15   1       33.96       30.70     12.24 o 
  -1  15   1      170.31      152.48     18.32 o 
   0  15   1      411.97      374.42     28.59 o 
   1  15   1      679.47      675.84     35.59 o 
   2  15   1      449.09      391.51     26.77 o 
   3  15   1       81.55       80.36     14.73 o 
   4  15   1       29.86       29.46     12.47 o 
   5  15   1      114.98      143.32     22.74 o 
  -4  16   1       63.28       48.82     14.97 o 
  -3  16   1       97.47       71.27     15.56 o 
  -2  16   1       65.72       63.00     14.34 o 
  -1  16   1        1.12       -3.98     10.63 o 
   0  16   1        0.75        1.20     11.71 o 
   1  16   1        0.26       -6.69     10.42 o 
   2  16   1       47.17       49.55     14.05 o 
   3  16   1        0.43       10.46     11.97 o 
   4  16   1       42.76       44.97     14.50 o 
  -1  17   1       60.61       63.28     18.01 o 
   0  17   1       31.57       31.75     16.80 o 
   1  17   1       62.38       43.07     16.06 o 
 -12   0   2        1.95       -1.83     17.31 o 
 -11   0   2      225.34      252.50     28.74 o 
 -10   0   2     3132.14     3075.60    138.98 o 
  -9   0   2     2875.98     2759.33    124.34 o 
  -8   0   2      110.87      122.59     16.87 o 
  -7   0   2      647.16      612.87     35.01 o 
  -6   0   2       24.98       28.80     11.04 o 
  -5   0   2     1191.43     1195.30     54.87 o 
  -4   0   2      177.63      124.87     11.34 o 
  -3   0   2     1717.03     1715.75     54.49 o 
  -2   0   2     5156.21     5120.92    177.68 o 
  -1   0   2     1494.50     1385.26     68.56 o 
   0   0   2     5918.88     5694.42    271.40 o 
   1   0   2    20131.34    19635.42    511.30 o 
   2   0   2    19624.00    18602.59    521.30 o 
   3   0   2     9688.49     8985.73    253.25 o 
   4   0   2      619.49      644.39     30.18 o 
   5   0   2      743.66      703.21     29.60 o 
   6   0   2     3463.27     3449.02    124.12 o 
   7   0   2       90.33      109.77     12.69 o 
   8   0   2       53.42       52.73     13.45 o 
   9   0   2      372.35      314.33     27.47 o 
  10   0   2      399.20      395.18     32.67 o 
  11   0   2      161.07      130.57     34.36 o 
  12   0   2      425.36      404.69     37.47 o 
 -12   1   2       58.32       57.69     13.45 o 
 -11   1   2      136.77      138.14     16.23 o 
 -10   1   2      269.75      261.90     18.73 o 
  -9   1   2      135.87      131.00     13.04 o 
  -8   1   2       63.78       73.45     14.40 o 
  -7   1   2      325.61      306.43     16.32 o 
  -6   1   2      434.34      376.96     19.66 o 
  -5   1   2      445.68      435.49     16.28 o 
  -4   1   2       87.46       68.62      4.61 o 
  -3   1   2      431.98      496.80     13.25 o 
  -2   1   2     2136.06     2215.47     64.42 o 
  -1   1   2       91.00      115.17     10.00 o 
   0   1   2     2798.87     2771.85     79.50 o 
   1   1   2    17399.71    16586.36    376.36 o 
   2   1   2     5072.58     5042.42    110.45 o 
   3   1   2      411.78      407.29     11.84 o 
   4   1   2     2466.20     2357.70     55.95 o 
   5   1   2      608.11      567.28     15.84 o 
   6   1   2      606.51      581.57     18.85 o 
   7   1   2      624.18      627.01     20.62 o 
   8   1   2      160.39      168.93     13.56 o 
   9   1   2        4.47       -9.77      6.52 o 
  10   1   2      217.14      230.46     18.07 o 
  11   1   2       22.20       12.30     10.55 o 
  12   1   2      119.96      111.59     16.61 o 
 -12   2   2       23.05       18.14     13.40 o 
 -11   2   2      151.25      166.47     22.85 o 
 -10   2   2        5.76        6.84      8.40 o 
  -9   2   2        0.14       -4.67      6.92 o 
  -8   2   2      762.95      709.78     28.81 o 
  -7   2   2        2.86        8.96      5.78 o 
  -6   2   2        3.23        4.19      3.34 o 
  -5   2   2     1281.34     1289.57     37.73 o 
  -4   2   2      742.59      842.32     23.52 o 
  -3   2   2     1068.70     1052.85     27.90 o 
  -2   2   2     6814.41     6528.18    186.75 o 
  -1   2   2     4633.50     4477.13    155.60 o 
   0   2   2     2616.48     2565.61     80.90 o 
   1   2   2     7682.54     7602.68    185.37 o 
   2   2   2      109.80      111.77      5.65 o 
   3   2   2       44.19       60.66      5.14 o 
   4   2   2        0.02       -2.62      2.21 o 
   5   2   2       91.01      111.64      6.25 o 
   6   2   2       42.57       41.89      5.06 o 
   7   2   2      123.14      126.77      7.61 o 
   8   2   2       38.92       38.51      8.67 o 
   9   2   2        6.05        0.23      7.37 o 
  10   2   2       12.82        2.77      8.74 o 
  11   2   2       66.43       59.24     12.80 o 
 -12   3   2      104.81       94.63     15.45 o 
 -11   3   2       23.37       20.76     11.00 o 
 -10   3   2       88.84       76.96     12.65 o 
  -9   3   2      656.30      666.87     45.36 o 
  -8   3   2       25.33       23.56      7.36 o 
  -7   3   2     1655.49     1728.81     52.11 o 
  -6   3   2      207.31      243.89     10.22 o 
  -5   3   2      221.10      300.20     14.33 o 
  -4   3   2     3683.23     3940.71     99.21 o 
  -3   3   2      516.07      588.10     16.94 o 
  -2   3   2      905.42      939.29     32.11 o 
  -1   3   2     3317.18     3334.83    117.13 o 
   0   3   2     2906.73     2897.55     84.19 o 
   1   3   2     1746.11     1738.19     41.66 o 
   2   3   2     1844.75     1731.18     44.37 o 
   3   3   2        0.01       -3.02      2.42 o 
   4   3   2      452.34      467.54     15.01 o 
   5   3   2      105.82      108.55      6.50 o 
   6   3   2        4.35        2.29      3.52 o 
   7   3   2        5.31        7.91      4.30 o 
   8   3   2       55.35       43.51      8.11 o 
   9   3   2       10.06       -1.36      7.67 o 
  10   3   2       45.83       37.00     10.60 o 
  11   3   2      133.06      161.22     16.98 o 
 -12   4   2       55.72       59.84     13.65 o 
 -11   4   2       83.23       85.20     14.01 o 
 -10   4   2      514.95      518.03     26.60 o 
  -9   4   2     1803.27     1896.05     69.45 o 
  -8   4   2      873.11      889.67     42.15 o 
  -7   4   2       11.55        1.43      6.08 o 
  -6   4   2      693.53      747.13     30.20 o 
  -5   4   2      381.03      409.95     14.20 o 
  -4   4   2    13650.74    14313.59    403.08 o 
  -3   4   2     7492.77     7431.43    195.87 o 
  -2   4   2      608.60      623.16     20.77 o 
  -1   4   2        4.64        1.85      2.96 o 
   0   4   2     1352.19     1416.02     39.52 o 
   1   4   2     1742.28     1624.47     44.86 o 
   2   4   2     3284.23     3198.42     75.66 o 
   3   4   2     1601.82     1496.42     39.48 o 
   4   4   2      419.66      400.96     13.73 o 
   5   4   2      134.98      128.77      7.90 o 
   6   4   2      683.68      644.57     19.43 o 
   7   4   2      301.12      290.64     11.63 o 
   8   4   2      782.91      777.49     28.57 o 
   9   4   2      182.75      190.93     15.08 o 
  10   4   2       66.26       67.10     11.96 o 
  11   4   2        0.53       -4.62      9.33 o 
 -12   5   2        5.99        9.70     10.70 o 
 -11   5   2        0.35      -11.39      8.81 o 
 -10   5   2      246.58      259.44     17.47 o 
  -9   5   2       53.16       31.94      8.72 o 
  -8   5   2        0.07       -4.91      6.39 o 
  -7   5   2     1043.10     1077.71     36.54 o 
  -6   5   2     1023.56     1028.40     30.24 o 
  -5   5   2      144.79      146.82      8.19 o 
  -4   5   2      165.74      210.21     10.04 o 
  -3   5   2      219.52      201.27     11.48 o 
  -2   5   2     2554.03     2803.53     71.63 o 
  -1   5   2     1304.03     1267.08     39.30 o 
   0   5   2       42.54       46.67      4.49 o 
   1   5   2      202.99      242.07      8.37 o 
   2   5   2     1714.48     1731.97     45.35 o 
   3   5   2       21.54       23.48      3.82 o 
   4   5   2       95.97      114.47      9.07 o 
   5   5   2      318.10      303.92     12.41 o 
   6   5   2       30.12       36.29      5.97 o 
   7   5   2      198.72      197.36     10.37 o 
   8   5   2        0.32        2.56      6.52 o 
   9   5   2      133.99      112.12     11.80 o 
  10   5   2      469.91      468.70     23.20 o 
  11   5   2       10.90       14.81     11.04 o 
 -11   6   2       46.34       48.90     10.98 o 
 -10   6   2      236.03      245.74     17.24 o 
  -9   6   2        8.29        8.49      8.53 o 
  -8   6   2        7.29       -2.84      6.57 o 
  -7   6   2        1.45       -7.70      5.13 o 
  -6   6   2       20.44        9.35      4.90 o 
  -5   6   2       16.65       16.74      5.24 o 
  -4   6   2      108.63      128.59      9.21 o 
  -3   6   2      832.83      913.79     25.97 o 
  -2   6   2      672.62      803.61     23.28 o 
  -1   6   2       47.52       60.08      5.20 o 
   0   6   2       53.52       60.10      5.67 o 
   1   6   2     1155.17     1198.45     32.27 o 
   2   6   2      677.47      748.48     20.28 o 
   3   6   2      250.19      273.71     10.81 o 
   4   6   2        7.72       10.47      4.07 o 
   5   6   2        2.30       -1.33      4.23 o 
   6   6   2       13.44       10.66      5.25 o 
   7   6   2      323.38      322.61     14.59 o 
   8   6   2       22.60       20.80      6.81 o 
   9   6   2      335.56      357.91     26.89 o 
  10   6   2       82.40       91.42     12.07 o 
  11   6   2       41.36       42.99     11.27 o 
 -11   7   2       25.11       17.68     10.36 o 
 -10   7   2       95.01      107.12     12.90 o 
  -9   7   2      121.97      146.67     14.38 o 
  -8   7   2      114.24      163.29     51.29 o 
  -7   7   2       87.57       94.86      9.48 o 
  -6   7   2      452.64      482.11     22.33 o 
  -5   7   2       65.25       33.67     10.06 o 
  -4   7   2      773.15      809.32     26.17 o 
  -3   7   2      134.35      174.09      8.18 o 
  -2   7   2      432.39      426.32     14.56 o 
  -1   7   2      678.14      646.18     19.43 o 
   0   7   2      219.90      178.81      7.49 o 
   1   7   2      609.86      623.38     18.72 o 
   2   7   2      155.07      130.05      6.95 o 
   3   7   2      142.69      137.61      7.50 o 
   4   7   2      326.04      324.59     12.13 o 
   5   7   2       23.09       22.26      5.27 o 
   6   7   2     1835.45     1834.84     50.41 o 
   7   7   2      516.41      511.64     21.08 o 
   8   7   2      300.17      312.75     19.30 o 
   9   7   2       29.86       31.97      9.09 o 
  10   7   2      147.96      189.78     17.95 o 
 -11   8   2       68.24       86.34     16.35 o 
 -10   8   2      157.69      165.95     18.83 o 
  -9   8   2      545.88      544.50     31.39 o 
  -8   8   2      256.24      257.46     19.22 o 
  -7   8   2        1.36       -3.16      6.71 o 
  -6   8   2       16.11       13.25      6.16 o 
  -5   8   2     1616.63     1651.05     49.19 o 
  -4   8   2     3681.38     3893.21    100.78 o 
  -3   8   2     1751.35     1808.52     52.98 o 
  -2   8   2      306.37      311.00     12.27 o 
  -1   8   2      555.82      574.51     18.19 o 
   0   8   2     1287.92     1286.76     36.01 o 
   1   8   2      403.52      347.60     13.51 o 
   2   8   2       80.05       57.25      4.98 o 
   3   8   2      642.30      597.77     17.88 o 
   4   8   2      758.49      764.24     22.22 o 
   5   8   2       44.16       52.30      6.26 o 
   6   8   2      801.82      782.92     25.32 o 
   7   8   2      493.27      476.82     20.19 o 
   8   8   2      699.60      703.35     66.41 o 
   9   8   2      993.08     1057.58     50.98 o 
  10   8   2        3.42        1.76     10.43 o 
 -10   9   2        6.56       24.68     13.83 o 
  -9   9   2       20.68       10.37     11.95 o 
  -8   9   2       54.94       92.99     15.62 o 
  -7   9   2      439.24      470.21     25.29 o 
  -6   9   2       32.65       43.94      8.67 o 
  -5   9   2      247.01      276.87     14.69 o 
  -4   9   2      621.66      657.52     23.95 o 
  -3   9   2       49.01       55.13      9.36 o 
  -2   9   2      501.27      451.27     17.93 o 
  -1   9   2      129.38      119.11      8.29 o 
   0   9   2      817.80      758.73     23.66 o 
   1   9   2      375.63      310.84     13.23 o 
   2   9   2        0.25        0.18      4.65 o 
   3   9   2       32.07       35.82      5.95 o 
   4   9   2      713.69      736.41     24.10 o 
   5   9   2       51.35       41.19      6.86 o 
   6   9   2       23.73       13.88      6.47 o 
   7   9   2        0.04        1.08      6.23 o 
   8   9   2       53.80       52.91     12.12 o 
   9   9   2        0.23        6.81     11.93 o 
  10   9   2        0.05        6.96     11.40 o 
 -10  10   2       28.10       32.26     14.96 o 
  -9  10   2      125.10      163.09     28.81 o 
  -8  10   2        0.00        5.21     12.43 o 
  -7  10   2       87.43       62.06     15.98 o 
  -6  10   2      366.28      339.76     19.02 o 
  -5  10   2     1168.84     1131.32     45.26 o 
  -4  10   2      543.28      551.01     27.08 o 
  -3  10   2       99.73      103.10     13.58 o 
  -2  10   2      398.31      393.80     21.65 o 
  -1  10   2      167.95      156.20     13.13 o 
   0  10   2       11.39       14.50      6.21 o 
   1  10   2       39.20       45.96      8.05 o 
   2  10   2       21.55       34.15      7.77 o 
   3  10   2       65.46       66.97      8.08 o 
   4  10   2      292.19      295.39     14.18 o 
   5  10   2        1.40       -4.46      5.32 o 
   6  10   2       18.16       15.36      6.31 o 
   7  10   2      192.37      191.42     16.96 o 
   8  10   2       16.52       16.72      9.79 o 
   9  10   2       78.86       93.20     15.47 o 
  -9  11   2       94.88      153.68     26.50 o 
  -8  11   2       99.36      117.12     22.61 o 
  -7  11   2       14.05       17.34     12.36 o 
  -6  11   2       23.85       31.77     11.11 o 
  -5  11   2      158.03      152.36     15.79 o 
  -4  11   2      111.73      130.33     14.67 o 
  -3  11   2      268.86      289.89     25.07 o 
  -2  11   2       99.91      137.51     15.64 o 
  -1  11   2      569.99      525.99     24.00 o 
   0  11   2      248.29      228.48     14.11 o 
   1  11   2        1.65        1.39      6.56 o 
   2  11   2      158.24      156.68     13.36 o 
   3  11   2        3.97       13.52      7.37 o 
   4  11   2      681.82      648.19     27.67 o 
   5  11   2      127.54      115.24     12.77 o 
   6  11   2      430.27      455.08     23.71 o 
   7  11   2       22.48       15.83      9.26 o 
   8  11   2       53.75       39.77     14.32 o 
   9  11   2       61.92       78.66     26.62 o 
  -9  12   2      363.69      450.45     42.10 o 
  -8  12   2       62.66       94.80     30.32 o 
  -7  12   2       26.20       14.54     12.64 o 
  -6  12   2       69.43       61.08     12.57 o 
  -5  12   2      243.23      299.27     21.59 o 
  -4  12   2       27.40       57.78     11.58 o 
  -3  12   2      933.31      891.57     38.76 o 
  -2  12   2      574.39      564.25     31.05 o 
  -1  12   2       86.05       87.80     12.72 o 
   0  12   2      114.90      103.93     10.92 o 
   1  12   2       10.51       21.48      8.71 o 
   2  12   2     2301.43     1980.60     65.13 o 
   3  12   2      301.26      346.28     34.17 o 
   4  12   2       58.20       59.68     16.45 o 
   5  12   2        0.16      -11.14      7.43 o 
   6  12   2       84.16       70.90     13.03 o 
   7  12   2      388.52      335.30     28.16 o 
   8  12   2      168.22      176.16     27.34 o 
  -8  13   2       16.93       47.92     19.61 o 
  -7  13   2       75.34       94.52     18.46 o 
  -6  13   2       47.97       49.46     13.09 o 
  -5  13   2       30.30       32.34     11.01 o 
  -4  13   2       15.32        4.13      9.72 o 
  -3  13   2       96.32       88.96     13.59 o 
  -2  13   2       15.10       24.13     10.07 o 
  -1  13   2      239.78      245.79     19.30 o 
   0  13   2       27.78       34.78     10.44 o 
   1  13   2        4.59       -1.63      8.76 o 
   2  13   2       11.75        5.55      7.68 o 
   3  13   2       96.41       86.68     12.22 o 
   4  13   2      459.90      400.80     28.22 o 
   5  13   2        3.80        9.92      8.90 o 
   6  13   2      159.55      181.68     16.96 o 
   7  13   2       15.71        7.53     13.35 o 
  -7  14   2        0.19      -12.11     13.34 o 
  -6  14   2       37.57        8.62     13.38 o 
  -5  14   2      236.66      228.71     20.73 o 
  -4  14   2      293.19      302.70     23.47 o 
  -3  14   2       12.80       44.37     21.25 o 
  -2  14   2       45.91       57.21     12.56 o 
  -1  14   2       20.02       20.24     10.50 o 
   0  14   2        4.27       13.80     10.70 o 
   1  14   2      195.09      212.68     19.91 o 
   2  14   2        7.40        9.02      9.89 o 
   3  14   2      644.89      556.16     31.26 o 
   4  14   2      261.86      262.41     30.41 o 
   5  14   2       63.42       51.65     14.01 o 
   6  14   2       52.15       50.99     14.31 o 
  -6  15   2       61.40       59.80     17.98 o 
  -5  15   2       98.36      109.97     16.86 o 
  -4  15   2       13.51       23.03     15.14 o 
  -3  15   2       86.47      122.84     28.37 o 
  -2  15   2       48.73       29.80     11.74 o 
  -1  15   2        4.67       -3.59      9.67 o 
   0  15   2      240.46      235.92     23.41 o 
   1  15   2       14.87       31.44     11.16 o 
   2  15   2       49.65       63.96     14.04 o 
   3  15   2       25.69       21.51     11.84 o 
   4  15   2        4.96       -3.78     11.00 o 
   5  15   2      422.87      409.52     29.06 o 
  -4  16   2      113.67      125.72     18.59 o 
  -3  16   2      136.18      179.27     20.40 o 
  -2  16   2      150.19      145.91     18.85 o 
  -1  16   2       18.48       20.81     12.63 o 
   0  16   2       33.32       30.31     14.11 o 
   1  16   2      142.09      136.61     22.58 o 
   2  16   2      284.38      292.49     37.93 o 
   3  16   2      265.52      279.67     37.20 o 
 -12   1   3      172.53      166.58     26.15 o 
 -11   1   3        0.87       -5.60      8.67 o 
 -10   1   3        0.63      -11.14      7.42 o 
  -9   1   3      629.53      581.39     27.95 o 
  -8   1   3      111.77      119.33     11.94 o 
  -7   1   3      544.96      511.77     22.20 o 
  -6   1   3        0.63       -8.11      5.41 o 
  -5   1   3        0.72       -1.08      3.79 o 
  -4   1   3        1.30        1.28      1.96 o 
  -3   1   3     3466.81     3536.01     93.99 o 
  -2   1   3      261.30      248.39     10.26 o 
  -1   1   3        0.11       -3.72      2.48 o 
   0   1   3      428.26      437.15     12.96 o 
   1   1   3      745.53      741.89     20.06 o 
   2   1   3     4561.15     4317.79     95.40 o 
   3   1   3      151.69      131.52      5.77 o 
   4   1   3       35.99       33.70      3.90 o 
   5   1   3     2036.05     1988.38     46.68 o 
   6   1   3       28.58       23.29      4.51 o 
   7   1   3      120.34      103.27      8.86 o 
   8   1   3       75.42       73.76     10.69 o 
   9   1   3      249.82      247.50     17.56 o 
  10   1   3        0.26       -1.52      8.61 o 
  11   1   3        0.89        2.52     11.04 o 
 -12   2   3      236.34      251.94     24.79 o 
 -11   2   3       28.70       25.97     10.53 o 
 -10   2   3        3.90       -2.89      7.80 o 
  -9   2   3       69.81       66.96     10.59 o 
  -8   2   3     1313.19     1230.17     43.65 o 
  -7   2   3      674.09      589.34     24.38 o 
  -6   2   3       33.75       19.08      5.00 o 
  -5   2   3      185.69      162.16      7.27 o 
  -4   2   3      432.04      420.82     14.33 o 
  -3   2   3       42.80       58.17      4.90 o 
  -2   2   3      597.52      574.45     26.81 o 
  -1   2   3        2.54        2.81      3.54 o 
   0   2   3     9995.78     9935.41    307.90 o 
   1   2   3     7201.30     7115.88    173.98 o 
   2   2   3     4368.42     4161.78     97.02 o 
   3   2   3      814.69      773.55     20.72 o 
   4   2   3      154.43      174.93      7.43 o 
   5   2   3       47.14       43.08      4.94 o 
   6   2   3      655.23      670.08     19.02 o 
   7   2   3      580.28      562.75     18.98 o 
   8   2   3      365.02      362.73     17.25 o 
   9   2   3        0.01       -4.73      7.66 o 
  10   2   3       25.21       19.42     10.06 o 
  11   2   3        1.99        3.78     11.39 o 
 -12   3   3       15.88       19.21     13.00 o 
 -11   3   3       44.48       18.41     10.44 o 
 -10   3   3      121.41      125.98     14.00 o 
  -9   3   3     1642.46     1505.26     52.81 o 
  -8   3   3      133.90      139.79     11.84 o 
  -7   3   3       15.13        8.42      5.80 o 
  -6   3   3       80.33       71.55      7.32 o 
  -5   3   3       43.65       43.35      4.92 o 
  -4   3   3       45.33       31.11      4.26 o 
  -3   3   3      144.85      204.29      9.53 o 
  -2   3   3      150.29      190.59     13.13 o 
  -1   3   3     5386.23     5383.42    187.74 o 
   0   3   3     1132.38     1142.10     34.46 o 
   1   3   3     1839.49     1810.14     52.85 o 
   2   3   3     4214.56     4276.51    106.11 o 
   3   3   3     2856.01     2736.80     74.22 o 
   4   3   3     1842.13     1770.07     46.32 o 
   5   3   3      514.76      515.45     15.34 o 
   6   3   3       44.32       39.92      5.31 o 
   7   3   3       58.13       49.60      6.08 o 
   8   3   3       69.42       53.97      8.04 o 
   9   3   3        1.95       -1.85      7.80 o 
  10   3   3       38.09       30.54     10.43 o 
  11   3   3       27.23       27.02     12.48 o 
 -12   4   3       10.08       26.48     12.18 o 
 -11   4   3        1.95        6.83      9.67 o 
 -10   4   3        0.19        0.83      8.65 o 
  -9   4   3      416.42      408.68     20.55 o 
  -8   4   3      779.43      716.04     27.17 o 
  -7   4   3       57.10       57.90      9.97 o 
  -6   4   3       19.96       23.72      4.64 o 
  -5   4   3      102.21      115.77      8.57 o 
  -4   4   3      383.14      432.37     14.16 o 
  -3   4   3     2138.20     2084.02     68.93 o 
  -2   4   3     1104.86     1089.36     37.44 o 
  -1   4   3      434.07      401.67     16.16 o 
   0   4   3       56.62       59.35      4.79 o 
   1   4   3       72.22       88.75      6.56 o 
   2   4   3     2766.71     2897.38     69.12 o 
   3   4   3       34.81       30.56      4.37 o 
   4   4   3      143.53      124.24      7.47 o 
   5   4   3       21.02       15.72      4.56 o 
   6   4   3        0.62       -1.75      3.90 o 
   7   4   3      349.56      375.07     14.69 o 
   8   4   3        5.86       -4.00      5.50 o 
   9   4   3        8.86        4.36      7.49 o 
  10   4   3        6.50       12.76      9.64 o 
  11   4   3       33.44       25.93     12.62 o 
 -12   5   3       62.13       69.63     16.81 o 
 -11   5   3        0.10      -13.08      8.72 o 
 -10   5   3      105.51       90.70     11.89 o 
  -9   5   3        0.10        2.66      7.17 o 
  -8   5   3       34.42       35.88      8.59 o 
  -7   5   3      792.84      763.56     29.56 o 
  -6   5   3        0.10       -6.22      4.15 o 
  -5   5   3      301.01      295.64     12.97 o 
  -4   5   3      144.08      141.92      7.56 o 
  -3   5   3      472.55      506.18     18.57 o 
  -2   5   3       55.09       54.65      5.72 o 
  -1   5   3     1497.10     1512.16     50.81 o 
   0   5   3      293.43      306.34     15.44 o 
   1   5   3      649.97      692.19     21.50 o 
   2   5   3      842.75      929.57     24.54 o 
   3   5   3      327.93      310.00     10.90 o 
   4   5   3        0.73       -2.55      3.54 o 
   5   5   3        0.06        0.30      4.27 o 
   6   5   3       21.47       21.07      5.29 o 
   7   5   3      413.60      394.69     15.20 o 
   8   5   3      475.36      456.92     19.03 o 
   9   5   3      127.12      134.58     12.80 o 
  10   5   3       25.12       36.86     10.51 o 
  11   5   3      246.76      287.83     37.94 o 
 -11   6   3      150.59      165.10     15.97 o 
 -10   6   3      246.08      261.18     19.57 o 
  -9   6   3       19.11       20.99      7.89 o 
  -8   6   3        3.51        8.90     11.25 o 
  -7   6   3       30.73       29.66      8.79 o 
  -6   6   3      701.97      672.87     23.56 o 
  -5   6   3      301.75      328.97     14.12 o 
  -4   6   3        9.76       10.82      4.50 o 
  -3   6   3     1641.98     1652.14     47.55 o 
  -2   6   3     1072.85     1118.34     38.13 o 
  -1   6   3        0.23       -4.35      3.21 o 
   0   6   3      103.90       83.02      5.54 o 
   1   6   3      871.25      855.70     24.34 o 
   2   6   3      953.79      852.89     26.32 o 
   3   6   3      374.24      376.76     12.79 o 
   4   6   3        3.26        1.23      3.79 o 
   5   6   3      121.08      131.51      8.76 o 
   6   6   3     1892.11     1850.87     50.73 o 
   7   6   3      250.69      259.88     12.55 o 
   8   6   3      218.18      235.73     15.85 o 
   9   6   3      181.63      204.40     15.33 o 
  10   6   3      172.00      134.42     15.48 o 
 -11   7   3       37.87       43.05     12.71 o 
 -10   7   3       34.44       29.48     10.65 o 
  -9   7   3      181.09      152.63     21.82 o 
  -8   7   3      723.61      722.96     33.52 o 
  -7   7   3      179.11      180.44     13.09 o 
  -6   7   3      333.31      301.20     14.51 o 
  -5   7   3       40.48       32.54      6.90 o 
  -4   7   3      184.37      200.43     14.53 o 
  -3   7   3     1176.17     1162.11     33.08 o 
  -2   7   3      623.78      577.06     19.98 o 
  -1   7   3       45.54       33.21      5.25 o 
   0   7   3      334.95      372.81     13.07 o 
   1   7   3      316.93      346.70     12.61 o 
   2   7   3      303.68      310.99     12.95 o 
   3   7   3     1014.63     1054.71     30.32 o 
   4   7   3      502.97      495.61     16.19 o 
   5   7   3        6.73        3.22      4.65 o 
   6   7   3      278.55      264.25     13.07 o 
   7   7   3      450.82      477.10     19.07 o 
   8   7   3     1451.65     1432.75     49.15 o 
   9   7   3       79.37       76.50     11.19 o 
  10   7   3       96.88       96.06     13.76 o 
 -11   8   3        1.07       -7.54     11.16 o 
 -10   8   3       15.11       23.92     12.17 o 
  -9   8   3       96.41       76.12     13.72 o 
  -8   8   3       74.84       52.26     11.14 o 
  -7   8   3       12.18       17.46      7.57 o 
  -6   8   3      576.43      597.82     24.82 o 
  -5   8   3      982.98      933.01     33.42 o 
  -4   8   3       12.77        4.95      4.69 o 
  -3   8   3      393.18      386.57     14.87 o 
  -2   8   3       27.53       29.75      4.90 o 
  -1   8   3      238.86      259.07     10.99 o 
   0   8   3       94.63       92.77      6.64 o 
   1   8   3      210.09      216.88      9.79 o 
   2   8   3       12.28        6.58      4.17 o 
   3   8   3      264.27      275.97     17.75 o 
   4   8   3        8.17        5.14      4.37 o 
   5   8   3      413.28      447.00     16.28 o 
   6   8   3       33.01       28.21      6.28 o 
   7   8   3       34.94       23.53      8.53 o 
   8   8   3      176.88      226.53     22.02 o 
   9   8   3       37.09       39.32     12.16 o 
  10   8   3      159.48      186.65     33.49 o 
 -10   9   3       49.27       62.47     16.15 o 
  -9   9   3       90.82      128.85     18.60 o 
  -8   9   3        4.18       -2.80     10.28 o 
  -7   9   3       95.73       92.20     12.62 o 
  -6   9   3      286.91      259.05     15.61 o 
  -5   9   3      164.75      166.15     11.49 o 
  -4   9   3      407.56      443.37     18.39 o 
  -3   9   3      751.56      744.68     23.92 o 
  -2   9   3      127.86      138.05     11.21 o 
  -1   9   3      844.74      839.81     27.57 o 
   0   9   3      223.00      224.18     11.15 o 
   1   9   3       23.36       23.69      5.76 o 
   2   9   3        3.66       -4.96      4.91 o 
   3   9   3      128.35      130.91      9.93 o 
   4   9   3        4.10        7.29      5.75 o 
   5   9   3      166.23      155.75     11.64 o 
   6   9   3        4.97       14.68      6.79 o 
   7   9   3        1.05       -4.21      6.59 o 
   8   9   3       44.06       43.19     11.87 o 
   9   9   3        7.79        7.21     12.76 o 
 -10  10   3        2.32       35.45     33.66 o 
  -9  10   3       49.81       20.76     21.60 o 
  -8  10   3       43.56       26.09     14.19 o 
  -7  10   3       81.73       59.36     15.71 o 
  -6  10   3      548.79      492.39     26.72 o 
  -5  10   3        0.88        1.38      7.95 o 
  -4  10   3     1077.68     1159.46     45.67 o 
  -3  10   3      759.87      752.45     29.30 o 
  -2  10   3      568.13      523.26     37.89 o 
  -1  10   3      682.91      634.43     25.65 o 
   0  10   3     1159.64     1111.83     36.32 o 
   1  10   3      383.19      363.09     18.75 o 
   2  10   3      234.13      247.91     13.49 o 
   3  10   3      433.38      424.84     19.98 o 
   4  10   3       30.03       34.47      6.95 o 
   5  10   3        0.90       -0.23      6.16 o 
   6  10   3      200.92      220.79     14.63 o 
   7  10   3       25.01       26.72      8.06 o 
   8  10   3       90.42       92.99     13.55 o 
   9  10   3        9.70        2.56     13.14 o 
  -9  11   3      147.32      215.11     30.37 o 
  -8  11   3        8.14       16.93     15.80 o 
  -7  11   3      232.46      219.54     22.76 o 
  -6  11   3       92.79       92.13     13.68 o 
  -5  11   3      472.04      482.70     26.76 o 
  -4  11   3      737.69      736.53     33.32 o 
  -3  11   3     1493.83     1463.40     55.47 o 
  -2  11   3     1757.55     1716.43     57.09 o 
  -1  11   3      185.49      189.56     14.25 o 
   0  11   3      168.75      155.34     13.19 o 
   1  11   3        4.91        2.46      6.44 o 
   2  11   3      595.50      519.63     24.16 o 
   3  11   3        0.15        0.71      7.02 o 
   4  11   3      733.32      617.70     32.15 o 
   5  11   3      369.91      328.32     25.89 o 
   6  11   3        0.31        1.79      8.29 o 
   7  11   3       27.23       13.35      9.78 o 
   8  11   3      498.84      471.92     41.01 o 
  -8  12   3       47.02       37.97     26.28 o 
  -7  12   3       18.76       26.35     13.28 o 
  -6  12   3       25.44       17.85     12.11 o 
  -5  12   3       81.96       69.71     12.55 o 
  -4  12   3       79.26       55.21     11.64 o 
  -3  12   3        3.53       14.72      9.14 o 
  -2  12   3      440.18      398.04     23.82 o 
  -1  12   3       87.18       77.74     11.01 o 
   0  12   3       26.75       19.75      7.88 o 
   1  12   3      683.30      662.65     31.62 o 
   2  12   3      413.40      415.42     24.59 o 
   3  12   3      203.05      170.48     17.38 o 
   4  12   3        3.89       -8.18      7.31 o 
   5  12   3      111.62       98.86     12.98 o 
   6  12   3       50.26       47.84     10.59 o 
   7  12   3        7.58        9.54      9.81 o 
   8  12   3       20.59       13.46     16.36 o 
  -8  13   3      149.89       93.46     26.33 o 
  -7  13   3      179.02      165.48     22.15 o 
  -6  13   3       22.40       27.19     13.94 o 
  -5  13   3       42.61       40.31     12.96 o 
  -4  13   3       24.99       13.62     10.00 o 
  -3  13   3        8.43        4.27      8.82 o 
  -2  13   3        0.43       -2.60      8.37 o 
  -1  13   3        7.02       -0.12      7.83 o 
   0  13   3       18.90       16.27      8.37 o 
   1  13   3      424.50      415.22     23.32 o 
   2  13   3       18.01        4.10      8.10 o 
   3  13   3        2.95       -3.08      7.97 o 
   4  13   3       17.20       27.44      9.80 o 
   5  13   3      178.03      177.00     24.69 o 
   6  13   3      126.80      102.94     15.30 o 
   7  13   3        0.02       10.46     13.55 o 
  -7  14   3       68.92       97.81     24.75 o 
  -6  14   3      127.39      113.38     24.84 o 
  -5  14   3      171.79      191.00     19.95 o 
  -4  14   3      239.93      258.96     21.94 o 
  -3  14   3        5.52       12.60     10.08 o 
  -2  14   3        0.68       -2.10      8.80 o 
  -1  14   3       95.85      102.35     17.80 o 
   0  14   3      112.02      111.80     15.02 o 
   1  14   3       18.61       19.95      9.23 o 
   2  14   3        9.97       10.57      9.00 o 
   3  14   3       71.07       87.78     12.92 o 
   4  14   3      167.69      178.08     19.29 o 
   5  14   3       15.77        6.20      9.65 o 
   6  14   3      166.13      146.47     18.24 o 
  -5  15   3       20.01       31.52     13.13 o 
  -4  15   3       45.48       55.56     14.16 o 
  -3  15   3      129.42      135.27     17.33 o 
  -2  15   3      452.76      435.77     31.53 o 
  -1  15   3        8.56        9.25     10.57 o 
   0  15   3      279.04      280.50     25.28 o 
   1  15   3       79.36       86.32     17.02 o 
   2  15   3      439.18      438.32     31.13 o 
   3  15   3      303.97      280.23     20.90 o 
   4  15   3      307.55      331.15     28.98 o 
  -4  16   3       10.85       19.18     15.37 o 
  -3  16   3       47.35       37.84     13.61 o 
  -2  16   3       81.42       70.67     16.26 o 
  -1  16   3       86.99       85.10     19.24 o 
   0  16   3       84.49       79.37     17.12 o 
   1  16   3       50.77       87.65     18.33 o 
   2  16   3       20.12       23.17     12.56 o 
   3  16   3      185.19      228.70     22.58 o 
 -12   0   4      154.91       82.33     20.24 o 
 -11   0   4      788.21      716.36     47.11 o 
 -10   0   4      593.48      540.38     68.48 o 
  -9   0   4     2711.05     2515.40    114.86 o 
  -8   0   4     2102.66     1980.95     93.26 o 
  -7   0   4     3729.38     3770.25    160.96 o 
  -6   0   4     1775.94     1597.58     91.75 o 
  -5   0   4        2.01        3.33      3.56 o 
  -4   0   4       27.47       25.36      5.40 o 
  -3   0   4      985.86      991.75     37.75 o 
  -2   0   4       19.16        7.42      4.81 o 
  -1   0   4      374.65      351.81     17.99 o 
   0   0   4     6177.60     5946.33    237.26 o 
   1   0   4      113.87      105.05      9.59 o 
   2   0   4      380.89      371.71     15.21 o 
   3   0   4     4294.86     4364.82    137.65 o 
   4   0   4     1484.00     1400.13     48.09 o 
   5   0   4      637.93      567.75     26.17 o 
   6   0   4      257.58      243.19     16.59 o 
   7   0   4       21.01       27.53      8.69 o 
   8   0   4        0.14       -2.37      8.18 o 
   9   0   4      222.22      232.55     42.30 o 
  10   0   4      268.48      270.93     35.78 o 
  11   0   4       26.52       33.97     48.51 o 
 -12   1   4      167.32      168.69     18.33 o 
 -11   1   4      355.77      353.29     22.91 o 
 -10   1   4      322.95      329.72     21.16 o 
  -9   1   4        6.74        6.64      7.55 o 
  -8   1   4     1201.00     1137.54     40.77 o 
  -7   1   4       27.62       17.92      8.16 o 
  -6   1   4      132.19      131.73     11.40 o 
  -5   1   4     1172.83     1031.56     30.11 o 
  -4   1   4     1726.75     1663.19     46.27 o 
  -3   1   4     1235.00     1225.34     40.38 o 
  -2   1   4      199.73      187.56     11.65 o 
  -1   1   4      282.30      266.38     12.72 o 
   0   1   4      655.90      681.56     23.47 o 
   1   1   4        6.92        3.79      2.78 o 
   2   1   4      250.53      268.01     10.16 o 
   3   1   4       70.69       63.96      4.50 o 
   4   1   4        7.84        4.09      3.22 o 
   5   1   4      347.78      355.99     12.09 o 
   6   1   4      489.32      486.10     16.41 o 
   7   1   4       41.78       36.87      6.39 o 
   8   1   4     1027.36      989.38     30.88 o 
   9   1   4      273.56      247.54     19.70 o 
  10   1   4       88.19      108.16     17.49 o 
  11   1   4        6.14        3.89     12.30 o 
 -12   2   4      172.30      146.81     17.20 o 
 -11   2   4        7.22        0.26      9.41 o 
 -10   2   4        6.15        9.62      8.66 o 
  -9   2   4      183.65      154.62     14.30 o 
  -8   2   4      916.97      839.52     37.96 o 
  -7   2   4      266.40      235.15     16.13 o 
  -6   2   4      550.66      527.39     19.40 o 
  -5   2   4      717.80      789.34     23.93 o 
  -4   2   4      258.28      267.80     10.42 o 
  -3   2   4     2090.70     2356.17     68.69 o 
  -2   2   4       24.96       26.14      4.25 o 
  -1   2   4        2.74       -1.41      3.09 o 
   0   2   4      709.13      777.37     24.31 o 
   1   2   4      175.05      170.56      6.71 o 
   2   2   4      494.43      456.57     12.66 o 
   3   2   4      342.99      344.45     10.72 o 
   4   2   4        0.35        0.36      3.18 o 
   5   2   4      568.51      566.53     16.58 o 
   6   2   4      115.81      128.21      7.83 o 
   7   2   4        2.51       -1.37      4.86 o 
   8   2   4       32.55       16.85      5.99 o 
   9   2   4       10.66       16.74      9.59 o 
  10   2   4        0.33      -11.85     10.28 o 
  11   2   4       14.06        8.51     13.29 o 
 -12   3   4       72.79       77.64     14.33 o 
 -11   3   4       25.67       30.20     11.06 o 
 -10   3   4      421.13      434.80     24.55 o 
  -9   3   4      157.35      164.10     14.78 o 
  -8   3   4       84.16       96.65     12.85 o 
  -7   3   4      122.39      137.23     12.88 o 
  -6   3   4      362.20      361.35     16.51 o 
  -5   3   4      375.13      358.64     13.22 o 
  -4   3   4      216.70      182.59      9.67 o 
  -3   3   4      528.32      658.71     24.41 o 
  -2   3   4     1716.50     1732.52     63.48 o 
  -1   3   4        4.26        6.17      3.56 o 
   0   3   4     2111.40     2133.05     62.54 o 
   1   3   4       87.68       71.82      5.03 o 
   2   3   4     8823.86     8880.40    194.47 o 
   3   3   4      489.19      437.41     13.69 o 
   4   3   4        8.63        5.24      3.46 o 
   5   3   4      226.04      217.19     10.30 o 
   6   3   4      190.82      198.21     10.83 o 
   7   3   4       38.93       33.09      5.40 o 
   8   3   4      257.82      268.88     13.76 o 
   9   3   4      128.61      104.81     14.43 o 
  10   3   4       48.33       65.25     19.75 o 
  11   3   4        2.87      -11.71     12.35 o 
 -12   4   4      106.01       85.10     16.87 o 
 -11   4   4       80.14       79.16     14.66 o 
 -10   4   4      101.36       92.08     14.31 o 
  -9   4   4     1057.68      939.93     37.21 o 
  -8   4   4      375.02      343.77     19.35 o 
  -7   4   4     1335.74     1298.73     49.59 o 
  -6   4   4      381.98      347.98     16.40 o 
  -5   4   4      177.00      162.32      8.81 o 
  -4   4   4       57.22       70.41      6.64 o 
  -3   4   4    10736.13    11412.98    397.99 o 
  -2   4   4      515.46      525.04     23.00 o 
  -1   4   4     2693.64     2523.77     81.68 o 
   0   4   4      734.11      647.86     21.75 o 
   1   4   4       26.64       21.40      4.24 o 
   2   4   4       76.01       70.34      6.65 o 
   3   4   4     3736.42     3658.50     87.43 o 
   4   4   4      218.64      196.42      9.86 o 
   5   4   4      663.91      630.28     20.46 o 
   6   4   4     1197.95     1216.11     33.05 o 
   7   4   4      436.82      408.78     14.85 o 
   8   4   4      183.48      183.13     11.15 o 
   9   4   4      209.64      226.19     16.76 o 
  10   4   4      179.14      197.90     22.04 o 
  11   4   4      228.80      304.46     33.50 o 
 -11   5   4      122.15      145.79     18.42 o 
 -10   5   4       82.74      111.40     13.78 o 
  -9   5   4        2.93        3.07      7.86 o 
  -8   5   4      298.81      266.75     20.90 o 
  -7   5   4        4.46       11.03      7.79 o 
  -6   5   4      160.78      158.16     11.22 o 
  -5   5   4      346.39      310.29     13.28 o 
  -4   5   4      846.40      782.69     26.97 o 
  -3   5   4        4.33        8.48      4.61 o 
  -2   5   4        7.67        2.68      4.00 o 
  -1   5   4       41.74       50.47      6.40 o 
   0   5   4      657.89      620.51     21.38 o 
   1   5   4       83.06       73.41      5.89 o 
   2   5   4        2.29        4.54      3.39 o 
   3   5   4       66.76       66.55      5.50 o 
   4   5   4     1199.01     1198.67     31.95 o 
   5   5   4       35.86       29.41      5.48 o 
   6   5   4      126.25      129.32      9.02 o 
   7   5   4      119.71      122.21      8.59 o 
   8   5   4     1585.73     1637.53     47.46 o 
   9   5   4      152.54      168.00     15.09 o 
  10   5   4       90.07      100.89     15.11 o 
 -11   6   4       21.71       28.01     12.49 o 
 -10   6   4        4.44        8.31      9.23 o 
  -9   6   4      235.63      212.00     20.38 o 
  -8   6   4      161.81      147.25     14.77 o 
  -7   6   4       15.10        7.04      7.88 o 
  -6   6   4        1.22       -7.26      5.11 o 
  -5   6   4      290.31      308.54     13.84 o 
  -4   6   4       30.97       27.84      5.34 o 
  -3   6   4      129.85      129.82     10.89 o 
  -2   6   4      123.77      125.67      8.81 o 
  -1   6   4       26.97       19.88      5.65 o 
   0   6   4       17.24       23.34      5.05 o 
   1   6   4      173.11      205.20      9.76 o 
   2   6   4       29.53       24.95      5.00 o 
   3   6   4       56.24       84.77      6.34 o 
   4   6   4      151.55      139.86      8.26 o 
   5   6   4       25.06       20.33      5.31 o 
   6   6   4       27.89       34.44      6.26 o 
   7   6   4      122.79      119.91      9.04 o 
   8   6   4       27.48       28.03      8.21 o 
   9   6   4      272.99      234.22     17.77 o 
  10   6   4        1.22       10.82     11.35 o 
 -11   7   4      219.00      249.23     20.75 o 
 -10   7   4      224.62      208.00     17.97 o 
  -9   7   4       85.47       71.40     13.14 o 
  -8   7   4       14.19       12.66      9.01 o 
  -7   7   4       62.72       64.97     12.26 o 
  -6   7   4      128.94      139.26     11.02 o 
  -5   7   4      123.62      103.98     10.18 o 
  -4   7   4     1107.90     1081.35     33.69 o 
  -3   7   4       52.67       63.55      6.82 o 
  -2   7   4      142.63      122.80      9.04 o 
  -1   7   4      449.17      447.30     16.41 o 
   0   7   4      552.82      530.97     18.16 o 
   1   7   4      440.01      434.92     14.97 o 
   2   7   4      772.44      789.53     27.63 o 
   3   7   4      230.04      222.72     10.71 o 
   4   7   4      136.68      150.68      8.80 o 
   5   7   4       75.64       77.83      7.53 o 
   6   7   4        1.18       -2.00      4.98 o 
   7   7   4       25.88       23.84      6.51 o 
   8   7   4      178.96      199.78     14.95 o 
   9   7   4      154.39      161.45     15.72 o 
  10   7   4      261.61      260.17     25.20 o 
 -11   8   4       81.77       93.18     16.84 o 
 -10   8   4        0.19        5.32     10.77 o 
  -9   8   4      169.34      192.72     18.24 o 
  -8   8   4       80.99       95.27     13.19 o 
  -7   8   4      790.99      769.97     38.94 o 
  -6   8   4      556.47      556.83     23.74 o 
  -5   8   4      152.75      173.51     11.15 o 
  -4   8   4      302.48      314.02     13.75 o 
  -3   8   4     2413.81     2439.19     64.83 o 
  -2   8   4     1207.80     1149.44     38.59 o 
  -1   8   4     1303.37     1280.79     38.43 o 
   0   8   4     1003.33      981.13     30.11 o 
   1   8   4        2.64       -3.45      4.16 o 
   2   8   4        0.30        5.51      5.15 o 
   3   8   4      154.66      164.52     10.49 o 
   4   8   4      289.74      276.45     12.03 o 
   5   8   4       44.19       56.77      7.02 o 
   6   8   4      644.85      643.14     24.82 o 
   7   8   4        0.48       -6.66      8.16 o 
   8   8   4       70.80       74.41     13.20 o 
   9   8   4      368.50      430.64     41.26 o 
 -10   9   4      151.69      181.57     26.55 o 
  -9   9   4      266.23      271.95     29.15 o 
  -8   9   4       23.67       12.18     12.96 o 
  -7   9   4       71.33       70.49     16.32 o 
  -6   9   4        0.29        7.23      6.43 o 
  -5   9   4      646.55      707.53     25.94 o 
  -4   9   4      185.27      185.36     10.97 o 
  -3   9   4       50.86       41.13      6.29 o 
  -2   9   4     1441.46     1325.55     44.69 o 
  -1   9   4       30.91       27.13      6.48 o 
   0   9   4        5.99        6.28      5.30 o 
   1   9   4        2.56        7.43      5.81 o 
   2   9   4     1069.32     1080.19     37.18 o 
   3   9   4      354.87      318.03     16.73 o 
   4   9   4       16.58       12.30      5.95 o 
   5   9   4        2.46       -7.21      5.70 o 
   6   9   4        0.36       -6.17      6.55 o 
   7   9   4        0.83        0.20      7.84 o 
   8   9   4        1.61      -13.99      9.58 o 
   9   9   4      110.11      102.48     18.32 o 
 -10  10   4        7.88        9.36     33.87 o 
  -9  10   4       78.66       74.25     25.68 o 
  -8  10   4       89.59      124.82     28.21 o 
  -7  10   4       75.04       69.22     18.65 o 
  -6  10   4      291.80      255.67     22.63 o 
  -5  10   4       59.64       48.30     13.43 o 
  -4  10   4      118.62      118.47     11.59 o 
  -3  10   4      899.16      913.77     34.14 o 
  -2  10   4      618.99      572.69     24.66 o 
  -1  10   4     1297.37     1272.30     43.78 o 
   0  10   4      195.09      195.88     15.10 o 
   1  10   4       11.17        9.78      6.28 o 
   2  10   4      268.10      289.04     16.09 o 
   3  10   4      311.05      305.78     17.59 o 
   4  10   4       34.43       35.27      7.65 o 
   5  10   4       16.55       11.13      6.72 o 
   6  10   4       37.01       33.40      9.55 o 
   7  10   4        0.01       -7.44      7.69 o 
   8  10   4       74.08       73.93     16.91 o 
  -9  11   4       41.88       52.50     32.96 o 
  -8  11   4       49.96       44.36     19.95 o 
  -7  11   4        7.67       23.02     14.90 o 
  -6  11   4      170.84      177.67     19.98 o 
  -5  11   4       27.47       19.24      9.39 o 
  -4  11   4     1177.79     1177.54     47.09 o 
  -3  11   4      302.00      291.67     17.74 o 
  -2  11   4       48.95       39.44      9.01 o 
  -1  11   4      199.35      188.78     14.35 o 
   0  11   4        8.48       -2.58      7.84 o 
   1  11   4      255.85      254.09     21.26 o 
   2  11   4      896.97      883.34     37.00 o 
   3  11   4        9.86        8.89      8.16 o 
   4  11   4        2.85        7.71      8.65 o 
   5  11   4        3.08       -4.52      8.20 o 
   6  11   4       86.60       88.78     15.09 o 
   7  11   4      289.21      281.65     29.29 o 
   8  11   4       80.95       91.58     20.97 o 
  -8  12   4      120.97      124.60     25.15 o 
  -7  12   4      636.77      667.18     48.37 o 
  -6  12   4      155.49      197.05     21.82 o 
  -5  12   4       24.91       24.51     10.35 o 
  -4  12   4        6.58        5.30      8.76 o 
  -3  12   4      325.95      328.15     19.52 o 
  -2  12   4      380.28      386.26     30.46 o 
  -1  12   4      329.69      336.46     19.69 o 
   0  12   4      408.26      394.71     21.29 o 
   1  12   4      240.70      234.14     16.81 o 
   2  12   4       73.05       77.28     11.10 o 
   3  12   4      442.42      378.21     23.85 o 
   4  12   4      279.74      282.01     19.06 o 
   5  12   4      142.21      132.39     14.65 o 
   6  12   4       83.44       60.31     12.72 o 
   7  12   4       20.78       19.41     11.44 o 
  -7  13   4        0.56        6.26     16.43 o 
  -6  13   4       29.75       19.99     13.46 o 
  -5  13   4       94.59       87.91     20.16 o 
  -4  13   4       66.26       78.70     14.07 o 
  -3  13   4       50.25       56.52     11.88 o 
  -2  13   4      151.31      156.36     14.75 o 
  -1  13   4        0.01        1.15      7.75 o 
   0  13   4        0.85       15.65      8.33 o 
   1  13   4       10.45       -1.91      8.76 o 
   2  13   4       24.07       12.19      8.69 o 
   3  13   4        1.39       20.32      9.20 o 
   4  13   4      340.70      339.42     21.63 o 
   5  13   4       50.26       47.77     11.26 o 
   6  13   4        4.76        5.79     10.84 o 
  -6  14   4      100.64      130.16     20.93 o 
  -5  14   4        8.02       19.25     11.86 o 
  -4  14   4      210.20      222.94     20.71 o 
  -3  14   4       12.57       16.25     10.63 o 
  -2  14   4      135.98      156.53     17.79 o 
  -1  14   4       21.68        4.71      8.67 o 
   0  14   4       37.97       32.81     11.11 o 
   1  14   4       57.95       41.08     11.76 o 
   2  14   4       18.61       25.44     10.12 o 
   3  14   4       89.01      104.48     14.04 o 
   4  14   4        5.17       11.95     10.30 o 
   5  14   4      151.94      116.10     23.86 o 
  -5  15   4      128.16      117.33     17.93 o 
  -4  15   4      251.91      264.31     32.58 o 
  -3  15   4       30.45       25.72     12.21 o 
  -2  15   4        0.15      -11.12      9.71 o 
  -1  15   4       28.66       22.87     11.58 o 
   0  15   4      103.67      127.05     17.63 o 
   1  15   4       53.92       39.27     16.75 o 
   2  15   4      306.60      255.99     20.30 o 
   3  15   4       20.54       13.88     10.81 o 
   4  15   4       26.90       21.18     11.75 o 
  -3  16   4        3.25        1.10     12.22 o 
  -2  16   4       62.18       54.36     14.74 o 
  -1  16   4      424.43      465.76     45.37 o 
   0  16   4      103.95       89.11     17.96 o 
   1  16   4       25.61        4.66     13.61 o 
   2  16   4       22.59       15.78     12.74 o 
 -12   1   5       37.42       55.90     17.17 o 
 -11   1   5       19.05       14.91     12.88 o 
 -10   1   5      107.51       96.74     16.53 o 
  -9   1   5        2.45        7.40      9.92 o 
  -8   1   5      102.54      100.79     14.37 o 
  -7   1   5     1146.66     1048.55     47.04 o 
  -6   1   5       84.30       69.32     14.44 o 
  -5   1   5     1178.10     1149.55     33.66 o 
  -4   1   5     1525.44     1501.99     42.68 o 
  -3   1   5     1156.55     1203.23     40.18 o 
  -2   1   5      429.53      474.64     20.30 o 
  -1   1   5      738.31      801.34     30.98 o 
   0   1   5      754.15      679.01     27.06 o 
   1   1   5      409.93      473.27     16.76 o 
   2   1   5      892.68      870.20     25.92 o 
   3   1   5     1531.59     1491.28     35.72 o 
   4   1   5      658.98      665.65     18.30 o 
   5   1   5      110.98      104.83      7.53 o 
   6   1   5       59.43       48.09      6.57 o 
   7   1   5      228.82      238.55     14.13 o 
   8   1   5        0.91       -0.38      6.84 o 
   9   1   5       77.38       63.92     14.94 o 
  10   1   5        1.41        5.28     11.77 o 
 -12   2   5       22.29       16.56     14.01 o 
 -11   2   5       74.48       62.73     15.72 o 
 -10   2   5       65.37       50.28     14.00 o 
  -9   2   5      241.89      256.75     22.16 o 
  -8   2   5       35.66       47.80     11.34 o 
  -7   2   5     1361.78     1237.86     54.01 o 
  -6   2   5      237.51      252.75     12.24 o 
  -5   2   5       11.33       16.52      5.09 o 
  -4   2   5      684.05      667.40     21.26 o 
  -3   2   5      440.14      375.40     15.35 o 
  -2   2   5     2744.80     2781.51     88.04 o 
  -1   2   5       20.53       10.49      3.83 o 
   0   2   5      367.55      396.10     15.80 o 
   1   2   5      231.69      273.97     11.85 o 
   2   2   5        1.10       -1.20      3.25 o 
   3   2   5      310.39      265.62      9.46 o 
   4   2   5      408.98      403.77     13.02 o 
   5   2   5      315.79      303.90     11.50 o 
   6   2   5      433.47      447.93     15.13 o 
   7   2   5      121.92      126.86      9.86 o 
   8   2   5      354.11      392.98     20.07 o 
   9   2   5      264.88      305.09     29.22 o 
  10   2   5      200.93      190.85     29.05 o 
 -12   3   5       74.39       34.69     16.81 o 
 -11   3   5      254.46      254.65     25.50 o 
 -10   3   5      212.09      221.58     22.26 o 
  -9   3   5      138.03      134.45     21.92 o 
  -8   3   5       52.14       48.39     11.58 o 
  -7   3   5     1994.26     1772.82     64.97 o 
  -6   3   5      204.21      193.64     11.08 o 
  -5   3   5      284.68      265.30     11.46 o 
  -4   3   5       69.61       70.28     10.22 o 
  -3   3   5       96.58      113.85      8.37 o 
  -2   3   5      216.80      219.36     11.33 o 
  -1   3   5      238.15      251.22     10.95 o 
   0   3   5      460.82      456.07     15.06 o 
   1   3   5       11.12        8.28      3.33 o 
   2   3   5     2323.39     2225.74     56.79 o 
   3   3   5     5231.23     5379.82    114.43 o 
   4   3   5      657.67      659.24     18.48 o 
   5   3   5     1166.67     1144.78     29.56 o 
   6   3   5      486.82      477.19     16.87 o 
   7   3   5        0.76       -3.92      4.98 o 
   8   3   5       50.50       39.61      8.57 o 
   9   3   5       77.49       51.88     13.75 o 
  10   3   5       25.32       26.45     13.54 o 
 -11   4   5        5.89       -5.42     11.52 o 
 -10   4   5      138.60      135.41     18.80 o 
  -9   4   5        3.46       13.63     10.56 o 
  -8   4   5        7.02       24.80      9.39 o 
  -7   4   5      119.51       89.20     13.14 o 
  -6   4   5       57.94       47.58      6.90 o 
  -5   4   5      125.23      128.85      9.22 o 
  -4   4   5      233.93      237.09     12.24 o 
  -3   4   5       79.17       84.08      7.87 o 
  -2   4   5       20.46       19.05      5.75 o 
  -1   4   5        3.99       -1.11      3.99 o 
   0   4   5      307.51      331.46     13.26 o 
   1   4   5     2246.73     2300.11     62.79 o 
   2   4   5      319.23      293.88     11.24 o 
   3   4   5      113.73      118.07      6.74 o 
   4   4   5      353.36      381.16     12.87 o 
   5   4   5        0.15       -0.90      4.14 o 
   6   4   5      201.47      215.30     11.21 o 
   7   4   5      114.27      111.01     11.22 o 
   8   4   5      277.29      281.94     16.01 o 
   9   4   5       29.51       18.27     12.38 o 
  10   4   5       19.98       12.07     12.11 o 
 -11   5   5      145.06      163.46     22.39 o 
 -10   5   5       71.88       78.74     15.43 o 
  -9   5   5      151.68      134.01     23.32 o 
  -8   5   5        0.01      -12.78      8.52 o 
  -7   5   5      130.52      143.92     15.51 o 
  -6   5   5      262.80      248.50     13.46 o 
  -5   5   5       41.74       39.64      6.64 o 
  -4   5   5      413.42      456.34     20.61 o 
  -3   5   5     1037.41     1056.73     38.21 o 
  -2   5   5      195.52      183.13     11.93 o 
  -1   5   5     1774.46     1771.10     59.43 o 
   0   5   5      235.70      242.60     12.81 o 
   1   5   5      167.84      146.23      9.39 o 
   2   5   5        0.23       -3.11      3.92 o 
   3   5   5      307.38      370.81     14.10 o 
   4   5   5        4.64        4.58      3.95 o 
   5   5   5      100.78       88.46      7.58 o 
   6   5   5       11.46        1.04      5.17 o 
   7   5   5      318.41      343.49     17.58 o 
   8   5   5      258.33      273.60     16.04 o 
   9   5   5      192.25      205.37     21.16 o 
  10   5   5      205.97      220.48     23.90 o 
 -11   6   5       99.37      124.34     19.92 o 
 -10   6   5      122.47       84.90     14.57 o 
  -9   6   5      154.28      170.42     17.39 o 
  -8   6   5      832.22      729.30     38.45 o 
  -7   6   5        3.92       -2.87      7.68 o 
  -6   6   5      102.73       98.06      9.40 o 
  -5   6   5       25.89       19.87      5.49 o 
  -4   6   5      420.93      382.44     17.03 o 
  -3   6   5      403.26      383.19     22.01 o 
  -2   6   5      387.56      397.14     16.96 o 
  -1   6   5     1067.33     1021.65     37.14 o 
   0   6   5      298.62      291.02     13.96 o 
   1   6   5        0.35       -1.51      3.74 o 
   2   6   5      364.69      354.00     21.10 o 
   3   6   5     1148.22     1115.59     34.26 o 
   4   6   5      593.74      555.19     19.15 o 
   5   6   5        2.62       -2.00      4.17 o 
   6   6   5       16.19        7.44      5.16 o 
   7   6   5       53.28       49.16      7.79 o 
   8   6   5        0.48        4.60      6.69 o 
   9   6   5        0.12       -5.40     11.07 o 
  10   6   5       71.78       75.19     17.00 o 
 -11   7   5       69.07       63.18     14.91 o 
 -10   7   5      156.12      166.89     18.62 o 
  -9   7   5       10.75       15.64     11.40 o 
  -8   7   5      107.76       96.22     16.72 o 
  -7   7   5      774.42      663.17     36.11 o 
  -6   7   5      246.06      249.85     14.63 o 
  -5   7   5     1276.06     1238.06     41.64 o 
  -4   7   5      730.95      746.14     27.46 o 
  -3   7   5       63.55       78.25      8.96 o 
  -2   7   5     1908.14     1857.68     58.21 o 
  -1   7   5      602.25      598.84     25.06 o 
   0   7   5      882.83      828.80     28.45 o 
   1   7   5      824.24      812.79     26.13 o 
   2   7   5       69.10       62.03      6.98 o 
   3   7   5      127.93      148.62      9.85 o 
   4   7   5       65.91       72.60      7.58 o 
   5   7   5      107.61      109.96      9.26 o 
   6   7   5      109.63      137.18      9.95 o 
   7   7   5       14.26       26.52      8.65 o 
   8   7   5        0.17        1.10      7.40 o 
   9   7   5      146.48      163.32     27.45 o 
 -10   8   5        5.51        9.81     11.04 o 
  -9   8   5        3.65        0.33     10.44 o 
  -8   8   5        1.46       18.05     10.73 o 
  -7   8   5      195.97      196.53     18.85 o 
  -6   8   5      361.69      294.51     18.43 o 
  -5   8   5      534.24      454.37     20.00 o 
  -4   8   5       20.57        9.14      5.46 o 
  -3   8   5        1.95        3.38      5.60 o 
  -2   8   5     2736.53     2578.49     79.42 o 
  -1   8   5        1.56        0.05      6.27 o 
   0   8   5      156.93      144.25      9.09 o 
   1   8   5       87.08       76.40     10.31 o 
   2   8   5       44.52       46.13      6.68 o 
   3   8   5       13.97        8.19      5.47 o 
   4   8   5        0.01       -7.14      4.76 o 
   5   8   5        6.89       -2.08      6.71 o 
   6   8   5       64.99       61.91     12.54 o 
   7   8   5       65.11       74.73     10.49 o 
   8   8   5        0.62       -1.95      9.65 o 
   9   8   5        0.95       53.12     22.25 o 
 -10   9   5       99.68       95.03     21.31 o 
  -9   9   5        0.04        0.35     13.39 o 
  -8   9   5        6.68       38.19     14.98 o 
  -7   9   5        0.40        2.09      9.33 o 
  -6   9   5       30.26       25.65      8.19 o 
  -5   9   5      209.51      188.96     11.47 o 
  -4   9   5      201.10      208.14     15.87 o 
  -3   9   5      649.79      611.16     22.98 o 
  -2   9   5        0.51       -4.62      6.12 o 
  -1   9   5      880.91      821.37     29.90 o 
   0   9   5      168.67      163.47     11.76 o 
   1   9   5       70.41       59.33      8.55 o 
   2   9   5      122.61      129.89     14.82 o 
   3   9   5      122.94      119.88     18.05 o 
   4   9   5       11.40       20.85      6.79 o 
   5   9   5       30.20       25.45      8.30 o 
   6   9   5      427.03      470.41     37.33 o 
   7   9   5       27.78       19.38      9.41 o 
   8   9   5      100.25      119.05     16.34 o 
  -9  10   5      211.03      186.68     34.22 o 
  -8  10   5       22.23       18.77     18.95 o 
  -7  10   5      272.27      231.34     27.18 o 
  -6  10   5       27.55       25.99     11.73 o 
  -5  10   5       80.92       73.67     10.62 o 
  -4  10   5       21.02       38.24      8.79 o 
  -3  10   5      361.95      342.39     22.20 o 
  -2  10   5       52.50       57.20      9.85 o 
  -1  10   5       30.42       29.42      8.62 o 
   0  10   5      298.23      310.15     16.59 o 
   1  10   5        2.21        4.77      6.77 o 
   2  10   5      926.94      841.04     31.53 o 
   3  10   5      189.80      219.99     23.32 o 
   4  10   5      697.98      688.53     31.73 o 
   5  10   5       40.15       33.55      9.05 o 
   6  10   5        0.37       -3.55      7.77 o 
   7  10   5        3.89        6.21      9.04 o 
   8  10   5       79.26       87.02     15.18 o 
  -9  11   5      177.65      213.24     30.70 o 
  -8  11   5       10.22       24.92     16.74 o 
  -7  11   5        5.27        2.69     14.04 o 
  -6  11   5      152.66      137.71     20.50 o 
  -5  11   5      244.26      273.52     26.94 o 
  -4  11   5      314.21      311.00     19.05 o 
  -3  11   5      951.70      927.09     35.55 o 
  -2  11   5       78.73       59.34     10.41 o 
  -1  11   5     1876.44     1790.99     65.86 o 
   0  11   5      844.61      842.32     40.37 o 
   1  11   5       10.52       11.31      8.10 o 
   2  11   5        1.21        4.34      7.81 o 
   3  11   5        1.44       17.44     11.01 o 
   4  11   5      404.57      414.23     27.54 o 
   5  11   5       62.63       73.44     14.14 o 
   6  11   5      139.33      117.19     24.85 o 
   7  11   5      114.89      107.09     17.02 o 
  -8  12   5       16.77       17.88     18.44 o 
  -7  12   5       89.99       98.31     22.13 o 
  -6  12   5       68.55       44.14     14.41 o 
  -5  12   5       71.82       75.94     13.34 o 
  -4  12   5      285.91      265.45     18.25 o 
  -3  12   5        5.06        3.13      7.95 o 
  -2  12   5       26.02       25.08      8.90 o 
  -1  12   5       84.87       66.00     10.37 o 
   0  12   5       40.15       47.96      9.85 o 
   1  12   5       68.16       66.71     15.65 o 
   2  12   5      477.24      457.01     25.98 o 
   3  12   5       95.22       85.19     13.06 o 
   4  12   5      234.23      231.38     21.62 o 
   5  12   5        2.13       12.40     11.11 o 
   6  12   5        3.25       -4.94     10.85 o 
   7  12   5       26.98       33.58     16.86 o 
  -7  13   5      313.58      334.50     35.82 o 
  -6  13   5       45.82       47.47     16.35 o 
  -5  13   5       72.96       57.75     13.54 o 
  -4  13   5        1.94       -0.55      9.63 o 
  -3  13   5       14.81        1.65      8.68 o 
  -2  13   5       96.82      104.62     17.43 o 
  -1  13   5       77.95       73.44     11.79 o 
   0  13   5       15.70        3.92      8.70 o 
   1  13   5       32.13       32.37     10.85 o 
   2  13   5       49.39       40.20     10.67 o 
   3  13   5       77.63       59.00     12.83 o 
   4  13   5      159.76      156.31     17.70 o 
   5  13   5       19.73       14.51     11.30 o 
   6  13   5        3.79        6.64     11.12 o 
  -6  14   5       71.99       72.04     18.52 o 
  -5  14   5      100.11      119.21     17.21 o 
  -4  14   5      148.52      192.78     19.90 o 
  -3  14   5      371.72      352.97     39.20 o 
  -2  14   5      228.73      213.31     17.90 o 
  -1  14   5        7.52       10.02      8.92 o 
   0  14   5       80.07       86.85     14.04 o 
   1  14   5        5.82       10.76     10.25 o 
   2  14   5       77.26       90.59     13.49 o 
   3  14   5       19.24       16.66     11.38 o 
   4  14   5      204.60      230.17     24.34 o 
  -4  15   5       61.23       52.26     13.82 o 
  -3  15   5        0.01      -15.31     10.20 o 
  -2  15   5       67.08       56.01     12.61 o 
  -1  15   5      294.81      317.61     22.32 o 
   0  15   5       25.62       18.82     11.82 o 
   1  15   5      727.97      636.20     34.64 o 
   2  15   5       37.22       23.78     13.35 o 
   3  15   5       37.14       41.56     13.37 o 
 -12   0   6      591.34      438.31     48.41 o 
 -11   0   6       52.01       85.80     24.64 o 
 -10   0   6      254.87      212.80     32.77 o 
  -9   0   6       38.07       38.05     17.93 o 
  -8   0   6       19.82       22.33     14.44 o 
  -7   0   6     8709.41     7824.02    576.41 o 
  -6   0   6      159.23      173.90     22.31 o 
  -5   0   6     2635.85     2476.69    105.39 o 
  -4   0   6      904.96      824.21     39.36 o 
  -3   0   6       78.18       68.50     10.60 o 
  -2   0   6      919.61      933.96     42.28 o 
  -1   0   6       64.64       83.66      8.88 o 
   0   0   6     2468.32     2385.24     85.75 o 
   1   0   6      523.98      546.41     28.57 o 
   2   0   6     2745.15     2653.92    109.88 o 
   3   0   6      599.31      563.51     22.91 o 
   4   0   6        0.20        0.62      7.23 o 
   5   0   6      829.74      781.82     40.97 o 
   6   0   6     1090.66     1130.97     55.18 o 
   7   0   6      304.84      340.49     26.68 o 
   8   0   6      251.22      270.47     25.13 o 
   9   0   6        1.30      -18.86     12.57 o 
  10   0   6       11.33        8.24     18.53 o 
 -12   1   6       66.01       54.70     17.11 o 
 -11   1   6      126.67      150.11     20.26 o 
 -10   1   6      233.18      217.72     22.19 o 
  -9   1   6       76.52       76.87     14.45 o 
  -8   1   6      129.83      122.79     15.62 o 
  -7   1   6      546.62      502.86     28.82 o 
  -6   1   6      128.28      127.31     13.86 o 
  -5   1   6       43.49       39.24      5.22 o 
  -4   1   6      146.35      149.55      8.51 o 
  -3   1   6      120.47      103.59      8.82 o 
  -2   1   6     3060.54     3129.99    110.22 o 
  -1   1   6     1786.14     1711.53     62.52 o 
   0   1   6      701.62      779.46     28.00 o 
   1   1   6      192.44      199.39     11.79 o 
   2   1   6       47.89       56.03      6.42 o 
   3   1   6       90.03      112.41      7.87 o 
   4   1   6      322.60      315.48     22.25 o 
   5   1   6      741.51      735.79     25.63 o 
   6   1   6      300.17      298.95     16.63 o 
   7   1   6        4.60       -2.97      8.90 o 
   8   1   6        9.57       -2.88      7.66 o 
   9   1   6      249.92      268.89     24.38 o 
  10   1   6      244.33      227.82     24.47 o 
 -12   2   6       22.98       15.51     14.96 o 
 -11   2   6       41.89       50.90     15.20 o 
 -10   2   6       26.66       15.53     16.56 o 
  -9   2   6      231.21      211.71     20.86 o 
  -8   2   6        5.96        8.33      9.07 o 
  -7   2   6     1099.82     1003.43     45.92 o 
  -6   2   6       38.21       30.77      9.49 o 
  -5   2   6       26.50       23.63      4.77 o 
  -4   2   6       19.55       23.31      5.26 o 
  -3   2   6      393.67      348.94     30.34 o 
  -2   2   6      390.15      384.24     18.54 o 
  -1   2   6      144.17      155.59     11.01 o 
   0   2   6      466.27      501.47     20.15 o 
   1   2   6      663.97      602.28     21.32 o 
   2   2   6        3.26        3.54      4.25 o 
   3   2   6        2.48       -1.61      4.72 o 
   4   2   6        1.05        0.14      3.96 o 
   5   2   6       23.69       10.83      6.00 o 
   6   2   6        3.35        4.69      5.86 o 
   7   2   6       20.98        7.29      7.97 o 
   8   2   6       23.60       14.57      9.93 o 
   9   2   6        4.36       17.26     12.19 o 
  10   2   6        3.46       -1.48     12.38 o 
 -11   3   6       25.18       27.91     13.60 o 
 -10   3   6       12.07       -1.07     10.58 o 
  -9   3   6      151.33      144.29     22.40 o 
  -8   3   6      345.98      326.99     24.23 o 
  -7   3   6     1266.44     1208.75     53.51 o 
  -6   3   6       11.27       11.32      5.53 o 
  -5   3   6      120.49      122.54      8.18 o 
  -4   3   6      277.74      318.50     14.23 o 
  -3   3   6      351.54      327.17     15.32 o 
  -2   3   6      410.21      470.93     19.16 o 
  -1   3   6     1145.30     1173.89     36.55 o 
   0   3   6      542.23      599.09     19.02 o 
   1   3   6        0.02       -0.43      3.90 o 
   2   3   6       69.39       82.91      7.47 o 
   3   3   6      215.16      229.12     10.64 o 
   4   3   6      404.42      380.03     13.99 o 
   5   3   6     1641.37     1575.55     44.09 o 
   6   3   6        2.77       -0.94      5.91 o 
   7   3   6        3.57       -4.12      6.09 o 
   8   3   6       17.71       16.62      7.93 o 
   9   3   6       74.44       73.25     16.98 o 
  10   3   6       92.98       50.91     15.60 o 
 -11   4   6      259.80      245.48     25.17 o 
 -10   4   6      599.46      534.14     47.32 o 
  -9   4   6      117.27      139.74     17.74 o 
  -8   4   6       61.12       64.82     13.99 o 
  -7   4   6      539.76      474.60     29.38 o 
  -6   4   6      586.92      578.55     22.72 o 
  -5   4   6      334.74      331.06     14.09 o 
  -4   4   6      957.16      881.54     35.16 o 
  -3   4   6      657.17      595.24     23.54 o 
  -2   4   6        1.03       -3.16      4.43 o 
  -1   4   6     1011.49     1012.89     32.65 o 
   0   4   6      444.31      417.44     13.96 o 
   1   4   6      154.60      154.66      9.06 o 
   2   4   6     2093.45     2030.71     52.86 o 
   3   4   6      489.76      440.53     17.04 o 
   4   4   6       54.35       53.15      8.20 o 
   5   4   6      137.57      143.99      9.26 o 
   6   4   6     1088.96     1078.18     35.30 o 
   7   4   6      309.01      272.51     17.85 o 
   8   4   6      966.67      991.08     34.50 o 
   9   4   6       43.83       29.60     13.13 o 
  10   4   6        2.66       -0.15     13.00 o 
 -11   5   6       18.89        3.23     12.87 o 
 -10   5   6        1.07       -4.63     10.72 o 
  -9   5   6      180.30      182.29     19.66 o 
  -8   5   6        6.94       -4.67      7.40 o 
  -7   5   6      182.40      166.21     16.76 o 
  -6   5   6      598.21      554.35     28.26 o 
  -5   5   6       83.63       84.94      7.89 o 
  -4   5   6        5.96        9.42      5.38 o 
  -3   5   6        0.09       -4.64      5.00 o 
  -2   5   6       20.36       11.36      5.58 o 
  -1   5   6     2077.94     1965.09     66.01 o 
   0   5   6        1.81        3.04      3.81 o 
   1   5   6       70.13       86.01      7.41 o 
   2   5   6      472.94      515.28     17.21 o 
   3   5   6      163.18      158.91     11.24 o 
   4   5   6      121.11      108.80      8.64 o 
   5   5   6      228.99      224.40     11.46 o 
   6   5   6      458.19      448.28     19.59 o 
   7   5   6        5.69       14.51      7.30 o 
   8   5   6      144.44      154.50     13.24 o 
   9   5   6       18.04       17.18     12.09 o 
 -11   6   6       10.05       27.38     14.75 o 
 -10   6   6        7.37        5.87     11.43 o 
  -9   6   6        9.80        1.35      8.93 o 
  -8   6   6       19.45       16.61     10.15 o 
  -7   6   6      249.37      213.34     21.82 o 
  -6   6   6       12.32        8.08      6.05 o 
  -5   6   6       37.55       23.04      6.52 o 
  -4   6   6      382.70      385.30     17.63 o 
  -3   6   6      123.45      124.11      9.76 o 
  -2   6   6       15.83        8.64      7.82 o 
  -1   6   6      671.78      666.56     26.62 o 
   0   6   6      119.77      122.16      8.26 o 
   1   6   6      120.67      151.24      9.86 o 
   2   6   6       51.66       61.50      6.72 o 
   3   6   6       20.15       21.65      5.98 o 
   4   6   6       74.49       91.60     10.79 o 
   5   6   6      137.34      144.46      9.79 o 
   6   6   6       44.24       35.62      7.41 o 
   7   6   6       13.27        5.80      7.27 o 
   8   6   6       47.92       65.05     10.39 o 
   9   6   6       10.47        6.94     11.98 o 
 -10   7   6        5.41        7.32     10.40 o 
  -9   7   6       41.11       69.16     15.03 o 
  -8   7   6      510.99      468.50     43.24 o 
  -7   7   6      322.50      270.51     31.66 o 
  -6   7   6        0.40       -3.40      5.71 o 
  -5   7   6       95.64       75.22      9.92 o 
  -4   7   6      241.91      240.39     13.77 o 
  -3   7   6       22.39       16.86      6.63 o 
  -2   7   6      215.09      207.80     14.02 o 
  -1   7   6     1645.65     1588.49     50.40 o 
   0   7   6        2.01        7.49      4.96 o 
   1   7   6        0.74        2.32      5.00 o 
   2   7   6       19.68       15.47      4.88 o 
   3   7   6      538.77      545.31     30.62 o 
   4   7   6      308.09      314.80     17.94 o 
   5   7   6      199.28      190.97     13.72 o 
   6   7   6      278.16      282.03     19.57 o 
   7   7   6        0.03        4.75      7.31 o 
   8   7   6       10.01       -1.84      8.47 o 
   9   7   6        9.39       -1.47     18.99 o 
 -10   8   6      193.62      160.10     18.75 o 
  -9   8   6       22.95       59.05     14.25 o 
  -8   8   6       43.54       41.12     12.28 o 
  -7   8   6        1.75       -4.41      8.98 o 
  -6   8   6      790.40      774.71     33.49 o 
  -5   8   6      348.73      360.41     16.70 o 
  -4   8   6      244.01      277.43     15.78 o 
  -3   8   6      101.04       91.24     11.51 o 
  -2   8   6      131.05      128.78     10.90 o 
  -1   8   6     3081.24     2977.21     99.09 o 
   0   8   6      613.09      610.99     21.39 o 
   1   8   6      634.19      600.27     23.11 o 
   2   8   6      558.79      566.88     21.00 o 
   3   8   6       33.59       25.37      7.30 o 
   4   8   6      101.70      114.01     13.45 o 
   5   8   6       52.70       52.80      8.94 o 
   6   8   6      203.72      215.99     15.98 o 
   7   8   6      127.79      135.74     15.60 o 
   8   8   6      255.71      319.11     29.64 o 
 -10   9   6       26.48       27.22     18.86 o 
  -9   9   6       67.59       69.85     23.34 o 
  -8   9   6      278.05      330.88     30.84 o 
  -7   9   6      154.07      166.61     18.08 o 
  -6   9   6       17.07       14.77      6.61 o 
  -5   9   6       13.32        9.37      5.94 o 
  -4   9   6        7.82        6.96      5.65 o 
  -3   9   6       32.08       31.80      8.79 o 
  -2   9   6      149.20      140.51     11.74 o 
  -1   9   6       41.45       42.53      8.13 o 
   0   9   6     1739.41     1723.93     55.26 o 
   1   9   6        4.04       -3.21      5.77 o 
   2   9   6       33.29       26.15      8.44 o 
   3   9   6        3.44       14.32      8.11 o 
   4   9   6     1053.56      923.59     42.70 o 
   5   9   6      446.14      469.71     25.55 o 
   6   9   6      107.35      112.12     12.00 o 
   7   9   6       23.85       16.45     10.30 o 
   8   9   6       16.40      -12.32     13.14 o 
  -9  10   6       49.50       42.72     29.03 o 
  -8  10   6       79.76       73.28     38.32 o 
  -7  10   6        0.39       13.87     14.33 o 
  -6  10   6      257.18      261.63     22.80 o 
  -5  10   6       63.39       58.50     10.30 o 
  -4  10   6       97.03      117.65     12.20 o 
  -3  10   6        0.00       -5.17      7.20 o 
  -2  10   6       75.80       66.93      9.91 o 
  -1  10   6      190.51      196.33     14.69 o 
   0  10   6      179.65      195.55     13.66 o 
   1  10   6        0.15       -3.74      6.86 o 
   2  10   6       44.72       40.35     11.29 o 
   3  10   6       13.30       48.77     26.50 o 
   4  10   6       36.38       32.59      9.97 o 
   5  10   6       29.75       28.43     10.35 o 
   6  10   6       61.98       44.39     11.17 o 
   7  10   6       74.18       86.35     14.38 o 
  -8  11   6       71.32       65.95     20.34 o 
  -7  11   6      274.19      303.94     39.12 o 
  -6  11   6       20.03       54.21     14.63 o 
  -5  11   6       11.13       16.06      8.43 o 
  -4  11   6       23.93       28.20      9.02 o 
  -3  11   6      215.51      200.14     16.14 o 
  -2  11   6      435.78      409.86     21.47 o 
  -1  11   6      305.52      282.70     24.05 o 
   0  11   6        0.44        1.80      7.93 o 
   1  11   6       49.39       39.05     12.02 o 
   2  11   6       97.42      101.88     14.87 o 
   3  11   6      122.81      113.77     15.96 o 
   4  11   6        1.61        6.14      9.77 o 
   5  11   6      180.68      161.88     33.73 o 
   6  11   6        9.15        1.80     11.10 o 
   7  11   6        2.08       -6.85     18.75 o 
  -7  12   6      336.03      367.78     36.79 o 
  -6  12   6      141.41      176.44     21.46 o 
  -5  12   6      202.89      215.62     17.13 o 
  -4  12   6      890.99      882.06     51.62 o 
  -3  12   6      143.62      141.49     18.59 o 
  -2  12   6       54.54       50.52     10.34 o 
  -1  12   6      125.33      143.67     14.28 o 
   0  12   6      479.83      479.54     26.12 o 
   1  12   6      357.96      389.50     26.49 o 
   2  12   6      207.13      185.64     19.57 o 
   3  12   6       83.64      110.31     16.12 o 
   4  12   6        0.21       -3.22     10.23 o 
   5  12   6       74.15       60.30     14.52 o 
   6  12   6      138.37      150.95     29.61 o 
  -6  13   6      175.93      205.07     24.01 o 
  -5  13   6      110.16      157.45     18.24 o 
  -4  13   6       28.92       29.99     10.25 o 
  -3  13   6       27.36       20.07     10.05 o 
  -2  13   6      235.90      258.58     18.76 o 
  -1  13   6       44.64       48.54     10.85 o 
   0  13   6      215.39      197.14     25.11 o 
   1  13   6       12.03        2.59     10.67 o 
   2  13   6        0.44        5.10     11.02 o 
   3  13   6        0.97       11.68     11.67 o 
   4  13   6      167.70      197.63     21.87 o 
   5  13   6      101.39       81.91     25.07 o 
  -5  14   6       25.69       30.90     15.86 o 
  -4  14   6       15.11        9.63      9.94 o 
  -3  14   6        1.06       -5.11      8.87 o 
  -2  14   6       36.56       40.25     11.09 o 
  -1  14   6      226.77      267.81     19.92 o 
   0  14   6        5.92       -8.98      9.63 o 
   1  14   6       46.14       39.31     14.16 o 
   2  14   6        0.97       15.15     12.47 o 
   3  14   6       28.48       25.35     12.15 o 
  -3  15   6      162.99      156.96     17.81 o 
  -2  15   6      214.52      224.46     19.60 o 
  -1  15   6       38.90       39.08     12.76 o 
   0  15   6       49.57       62.25     16.01 o 
   1  15   6       21.80       19.93     13.44 o 
 -11   1   7        5.30       18.96     13.19 o 
 -10   1   7      317.49      285.52     25.20 o 
  -9   1   7      156.82      182.73     19.76 o 
  -8   1   7        5.82        7.82      9.72 o 
  -7   1   7        0.07        1.40      8.26 o 
  -6   1   7      217.34      192.11     25.81 o 
  -5   1   7      532.64      531.47     19.02 o 
  -4   1   7      530.79      513.32     20.97 o 
  -3   1   7      167.98      166.83     10.70 o 
  -2   1   7      253.92      223.61     12.32 o 
  -1   1   7      747.96      768.31     28.10 o 
   0   1   7       10.49        6.87      4.03 o 
   1   1   7       23.94       23.81      6.45 o 
   2   1   7      873.83      784.85     30.12 o 
   3   1   7       21.00       22.59      7.00 o 
   4   1   7      418.27      394.90     18.82 o 
   5   1   7       37.42       71.86     11.03 o 
   6   1   7       44.02       53.73     10.54 o 
   7   1   7       26.07       30.81      8.78 o 
   8   1   7      195.01      189.61     15.67 o 
   9   1   7       17.90        1.18     11.40 o 
 -11   2   7      374.81      433.14     32.91 o 
 -10   2   7       48.83       34.63     13.35 o 
  -9   2   7        6.82       11.51     10.66 o 
  -8   2   7       44.39       40.90     16.63 o 
  -7   2   7      789.77      715.90     36.59 o 
  -6   2   7      350.76      316.96     21.68 o 
  -5   2   7     1107.10     1081.66     33.45 o 
  -4   2   7       76.29       77.82      7.72 o 
  -3   2   7      601.04      592.07     26.19 o 
  -2   2   7       20.44       24.14      6.79 o 
  -1   2   7     1272.88     1187.59     40.77 o 
   0   2   7      686.86      614.11     22.13 o 
   1   2   7      111.16      101.80      7.85 o 
   2   2   7        3.98        0.60      5.48 o 
   3   2   7      441.93      453.36     25.01 o 
   4   2   7      485.61      475.62     21.14 o 
   5   2   7      128.57      134.31     11.08 o 
   6   2   7      189.55      210.58     15.76 o 
   7   2   7       19.42       24.81      8.92 o 
   8   2   7       20.20       18.94      9.12 o 
   9   2   7        4.72       16.42     13.24 o 
 -11   3   7       79.17       81.47     17.27 o 
 -10   3   7      315.39      304.75     26.68 o 
  -9   3   7      363.22      334.70     29.47 o 
  -8   3   7      316.97      301.86     23.52 o 
  -7   3   7      113.89       79.01     13.39 o 
  -6   3   7     1022.88      945.94     43.79 o 
  -5   3   7      847.15      862.13     30.02 o 
  -4   3   7     1039.90     1019.77     41.32 o 
  -3   3   7        0.34        2.55      6.31 o 
  -2   3   7       74.69       82.90     11.91 o 
  -1   3   7       32.79       34.91      5.95 o 
   0   3   7        2.60        3.87      4.47 o 
   1   3   7      432.35      414.13     17.44 o 
   2   3   7      118.77      107.90     13.21 o 
   3   3   7      590.78      545.29     24.15 o 
   4   3   7        0.46        3.72      6.32 o 
   5   3   7      739.19      700.66     25.75 o 
   6   3   7      318.56      277.74     17.11 o 
   7   3   7      101.65      102.02     11.50 o 
   8   3   7      924.68      944.19     36.93 o 
   9   3   7      100.02      128.13     19.45 o 
 -11   4   7        7.83       13.07     13.53 o 
 -10   4   7       54.28       40.56     14.38 o 
  -9   4   7        0.79       -7.72     13.45 o 
  -8   4   7       36.85       37.74     11.82 o 
  -7   4   7       61.39       56.22     12.08 o 
  -6   4   7      359.51      328.24     26.42 o 
  -5   4   7      143.27      123.17      9.23 o 
  -4   4   7        5.61        3.53      4.96 o 
  -3   4   7       79.06       95.48      9.09 o 
  -2   4   7      260.51      288.24     13.46 o 
  -1   4   7       60.91       73.03      6.87 o 
   0   4   7        3.88        1.87      4.57 o 
   1   4   7        1.34       -0.49      4.78 o 
   2   4   7      153.05      148.16     10.39 o 
   3   4   7       99.28       98.82     10.96 o 
   4   4   7      470.90      494.55     24.68 o 
   5   4   7       13.36       19.31      6.98 o 
   6   4   7       58.30       54.01      9.09 o 
   7   4   7       52.73       57.97     11.53 o 
   8   4   7       13.22        6.89      8.24 o 
   9   4   7       34.48       37.18     14.70 o 
 -11   5   7      212.58      214.93     26.26 o 
 -10   5   7       72.44       64.96     15.29 o 
  -9   5   7        6.05       -5.44      9.83 o 
  -8   5   7      108.37      102.39     13.43 o 
  -7   5   7       15.87        8.95      8.80 o 
  -6   5   7       15.66       19.59      6.63 o 
  -5   5   7      132.33      142.53     10.02 o 
  -4   5   7      166.01      180.72     11.78 o 
  -3   5   7        7.42        5.93      5.76 o 
  -2   5   7       26.88       19.50      5.98 o 
  -1   5   7      430.43      462.75     18.66 o 
   0   5   7      638.39      598.06     22.53 o 
   1   5   7      127.24      153.56     10.63 o 
   2   5   7     1434.10     1388.54     44.61 o 
   3   5   7       53.12       48.99      7.87 o 
   4   5   7      143.94      154.66     13.57 o 
   5   5   7        4.41       -4.13      6.74 o 
   6   5   7       15.06       17.75      7.35 o 
   7   5   7       23.86       42.58     16.91 o 
   8   5   7        0.41        6.27      8.30 o 
   9   5   7       55.61       46.34     15.11 o 
 -10   6   7      135.61       90.68     17.01 o 
  -9   6   7      139.56      106.72     15.19 o 
  -8   6   7       15.36       17.02     10.72 o 
  -7   6   7      439.32      422.85     27.02 o 
  -6   6   7      207.73      248.77     14.73 o 
  -5   6   7      374.92      396.95     20.81 o 
  -4   6   7      521.67      493.65     20.97 o 
  -3   6   7      427.94      451.17     19.75 o 
  -2   6   7      286.65      319.57     17.02 o 
  -1   6   7      801.34      801.67     28.39 o 
   0   6   7      494.18      478.36     19.75 o 
   1   6   7      279.84      290.04     14.93 o 
   2   6   7       71.50       67.95     11.90 o 
   3   6   7       51.25       46.79      7.48 o 
   4   6   7      377.96      413.16     23.16 o 
   5   6   7      397.00      415.02     20.91 o 
   6   6   7      243.86      267.83     16.19 o 
   7   6   7       94.26      107.25     12.58 o 
   8   6   7       15.50       14.82      8.97 o 
 -10   7   7       28.08       32.87     12.40 o 
  -9   7   7      308.27      338.07     30.06 o 
  -8   7   7      179.97      198.62     20.21 o 
  -7   7   7       73.29      100.72     22.85 o 
  -6   7   7       83.55       45.30      8.48 o 
  -5   7   7      332.12      315.01     16.59 o 
  -4   7   7      568.21      573.55     23.62 o 
  -3   7   7      557.43      550.46     23.01 o 
  -2   7   7       22.49       13.97      7.14 o 
  -1   7   7     1459.52     1465.33     47.51 o 
   0   7   7       41.94       38.33      7.79 o 
   1   7   7      794.50      795.35     31.54 o 
   2   7   7      706.98      695.25     29.00 o 
   3   7   7       25.78       29.36      7.07 o 
   4   7   7        3.83       -4.17      6.81 o 
   5   7   7        8.34        3.00      7.79 o 
   6   7   7       11.57       -3.47      7.54 o 
   7   7   7       41.82       57.02     10.10 o 
   8   7   7       81.83       89.07     14.68 o 
 -10   8   7        3.27        5.50     11.63 o 
  -9   8   7       30.07       42.27     14.71 o 
  -8   8   7       54.66       55.26     13.80 o 
  -7   8   7       55.12       41.62     11.58 o 
  -6   8   7        4.83       -1.54      6.58 o 
  -5   8   7       31.98       23.51      7.25 o 
  -4   8   7        8.27        5.27      6.14 o 
  -3   8   7      115.26      107.39     10.60 o 
  -2   8   7      226.84      245.04     20.25 o 
  -1   8   7       27.42       22.81      6.23 o 
   0   8   7      622.29      589.86     25.65 o 
   1   8   7       58.64       83.29     17.98 o 
   2   8   7       24.53       20.90      7.78 o 
   3   8   7      169.42      156.81     14.29 o 
   4   8   7       45.82       35.81      9.63 o 
   5   8   7        4.42        1.10      9.67 o 
   6   8   7        5.62        6.11      9.81 o 
   7   8   7       72.53       83.07     14.13 o 
   8   8   7        5.29      -15.80     13.41 o 
  -9   9   7       29.99       13.15     15.44 o 
  -8   9   7       80.66      100.21     16.53 o 
  -7   9   7        6.79       10.87     10.41 o 
  -6   9   7        0.01       14.34      7.15 o 
  -5   9   7        8.77        4.43      6.78 o 
  -4   9   7      404.17      417.77     21.03 o 
  -3   9   7       33.86       35.92      9.31 o 
  -2   9   7      232.26      227.76     16.73 o 
  -1   9   7      564.31      565.47     26.58 o 
   0   9   7      116.80      119.67     14.00 o 
   1   9   7       30.70       34.34     12.24 o 
   2   9   7      178.40      178.50     16.63 o 
   3   9   7       78.09       64.03     10.67 o 
   4   9   7      118.23       71.13     15.80 o 
   5   9   7       54.78       41.49     12.47 o 
   6   9   7        0.30        2.95     10.25 o 
   7   9   7       36.76       28.07     11.74 o 
  -8  10   7       84.11      106.03     64.33 o 
  -7  10   7      437.66      521.46     40.67 o 
  -6  10   7      467.31      474.30     31.03 o 
  -5  10   7      250.98      239.37     16.73 o 
  -4  10   7      205.82      213.44     15.98 o 
  -3  10   7       27.10       28.46      9.30 o 
  -2  10   7       22.61       15.00      7.75 o 
  -1  10   7      286.95      308.18     17.42 o 
   0  10   7      122.21      146.07     15.77 o 
   1  10   7       83.52       99.07     17.02 o 
   2  10   7       13.43       14.31     10.27 o 
   3  10   7      157.01      158.94     15.69 o 
   4  10   7       45.03       51.95     11.18 o 
   5  10   7      106.93      115.49     16.80 o 
   6  10   7      243.54      231.06     22.26 o 
  -8  11   7       33.91       53.81     20.13 o 
  -7  11   7      206.50      232.36     49.80 o 
  -6  11   7        2.18       14.86     10.28 o 
  -5  11   7      464.75      447.00     25.78 o 
  -4  11   7        0.12        2.55      8.04 o 
  -3  11   7      930.78      944.66     40.30 o 
  -2  11   7      110.60       89.85     13.91 o 
  -1  11   7      234.84      234.80     23.99 o 
   0  11   7      365.54      375.16     30.30 o 
   1  11   7       52.63       76.58     16.50 o 
   2  11   7      429.29      420.80     32.26 o 
   3  11   7        0.06       -0.92      9.95 o 
   4  11   7        1.65        5.10     10.45 o 
   5  11   7       19.98        5.98     15.24 o 
   6  11   7       17.56       -1.02     12.77 o 
  -7  12   7       26.12        0.37     15.87 o 
  -6  12   7      356.46      371.97     29.50 o 
  -5  12   7       39.53       27.61     10.47 o 
  -4  12   7       31.61       32.33      9.89 o 
  -3  12   7        0.18        7.26      9.04 o 
  -2  12   7      165.36      157.87     27.79 o 
  -1  12   7       19.52       18.44     13.17 o 
   0  12   7      178.83      231.58     25.09 o 
   1  12   7       10.69       -2.49     10.33 o 
   2  12   7       39.61       50.14     16.01 o 
   3  12   7        4.98       14.16     11.55 o 
   4  12   7       63.82       59.79     15.14 o 
   5  12   7       92.56      122.86     26.47 o 
  -6  13   7       14.05       28.56     15.44 o 
  -5  13   7      206.97      291.49     23.63 o 
  -4  13   7       48.39       17.31     11.49 o 
  -3  13   7      102.49      107.23     14.08 o 
  -2  13   7      237.99      234.01     22.85 o 
  -1  13   7       40.69       44.20     21.87 o 
   0  13   7       11.30        2.12     12.68 o 
   1  13   7       22.96       30.31     14.99 o 
   2  13   7      149.75      194.87     35.08 o 
   3  13   7       26.00       21.14     23.57 o 
   4  13   7       23.60        8.30     12.51 o 
  -4  14   7       19.86       28.50     11.36 o 
  -3  14   7       33.39       20.87     11.00 o 
  -2  14   7      195.30      186.85     21.48 o 
  -1  14   7      183.96      165.90     32.52 o 
   0  14   7      119.11       87.16     24.54 o 
   1  14   7      386.56      384.74     30.11 o 
   2  14   7        3.72       -9.81     12.17 o 
 -11   0   8      354.57      276.13     38.38 o 
 -10   0   8      482.71      567.60     67.23 o 
  -9   0   8      146.62      143.88     26.26 o 
  -8   0   8       16.12       27.31     16.39 o 
  -7   0   8     1801.80     1687.80    101.15 o 
  -6   0   8      861.58      849.36     57.42 o 
  -5   0   8      379.54      408.01     34.48 o 
  -4   0   8      355.35      413.90     29.68 o 
  -3   0   8      176.82      163.37     17.45 o 
  -2   0   8     2677.99     2786.21    116.28 o 
  -1   0   8      161.67      178.01     20.04 o 
   0   0   8       75.40       72.25     12.10 o 
   1   0   8      137.81      122.73     14.68 o 
   2   0   8      315.89      325.34     51.71 o 
   3   0   8     1963.90     1767.28     95.28 o 
   4   0   8     1592.92     1814.57     98.50 o 
   5   0   8        0.07       17.35     13.40 o 
   6   0   8      158.57      142.22     19.94 o 
   7   0   8        9.56        2.42     11.79 o 
   8   0   8      590.84      612.23     41.15 o 
   9   0   8      126.37      149.17     29.64 o 
 -11   1   8       27.22       23.02     14.26 o 
 -10   1   8      311.54      331.90     28.10 o 
  -9   1   8       47.62       62.93     14.77 o 
  -8   1   8      160.50      164.86     22.21 o 
  -7   1   8       37.12       36.26     11.09 o 
  -6   1   8     1138.92     1161.93     51.75 o 
  -5   1   8     2095.99     2077.08     59.73 o 
  -4   1   8      183.11      194.54     13.72 o 
  -3   1   8        2.08        4.23      6.28 o 
  -2   1   8       61.80       59.96      7.64 o 
  -1   1   8      720.55      761.35     38.10 o 
   0   1   8     1174.42     1147.65     41.36 o 
   1   1   8      544.42      500.95     22.72 o 
   2   1   8      619.27      605.55     25.89 o 
   3   1   8        7.09        9.45      8.57 o 
   4   1   8      118.03      134.80     13.21 o 
   5   1   8      300.63      338.10     32.83 o 
   6   1   8      139.81      165.82     14.12 o 
   7   1   8      204.99      249.44     20.98 o 
   8   1   8       71.25       96.39     18.03 o 
   9   1   8       50.28       46.52     16.03 o 
 -11   2   8       53.35       40.98     15.84 o 
 -10   2   8       34.74       22.78     13.06 o 
  -9   2   8       47.04       44.99     13.30 o 
  -8   2   8       30.20       24.02     11.07 o 
  -7   2   8        1.04       -1.20      8.73 o 
  -6   2   8      277.45      258.57     30.31 o 
  -5   2   8       68.03       70.77      7.98 o 
  -4   2   8        3.83        0.77      4.96 o 
  -3   2   8        1.86       -2.27      5.03 o 
  -2   2   8        3.09        5.73      6.86 o 
  -1   2   8      185.95      238.71     18.38 o 
   0   2   8      143.62      140.48     11.78 o 
   1   2   8       55.21       46.67      8.41 o 
   2   2   8       19.21       18.40      9.28 o 
   3   2   8        5.30        9.62      7.60 o 
   4   2   8        7.88       16.15      8.10 o 
   5   2   8       42.51       40.71      9.79 o 
   6   2   8        8.68        0.10      7.07 o 
   7   2   8        7.99       20.16      9.00 o 
   8   2   8       44.30       48.07     12.61 o 
   9   2   8       29.98       28.90     14.40 o 
 -11   3   8      278.64      279.67     27.65 o 
 -10   3   8       78.39       66.40     15.63 o 
  -9   3   8       26.62       25.78     12.12 o 
  -8   3   8       65.38       71.42     16.82 o 
  -7   3   8      238.47      212.14     19.38 o 
  -6   3   8      330.49      343.94     41.76 o 
  -5   3   8     1025.54     1041.44     33.15 o 
  -4   3   8      676.26      747.94     36.99 o 
  -3   3   8       13.04       17.90      7.36 o 
  -2   3   8      212.71      239.72     13.67 o 
  -1   3   8       65.86       49.03      9.59 o 
   0   3   8      164.86      144.26     12.05 o 
   1   3   8      201.51      202.65     14.19 o 
   2   3   8     1087.40     1058.24     39.67 o 
   3   3   8       95.63       95.14     11.33 o 
   4   3   8       13.39        7.41     10.22 o 
   5   3   8      298.12      257.90     18.13 o 
   6   3   8      131.87      115.07     12.80 o 
   7   3   8      107.87      136.14     13.19 o 
   8   3   8      193.79      173.14     30.65 o 
 -10   4   8       84.46       75.26     16.20 o 
  -9   4   8      592.10      514.69     71.90 o 
  -8   4   8      491.30      505.06     31.55 o 
  -7   4   8       68.60       79.14     13.97 o 
  -6   4   8        0.02       -1.04      9.46 o 
  -5   4   8       80.25       92.07      9.43 o 
  -4   4   8      657.80      653.01     27.00 o 
  -3   4   8     1873.73     1927.25     72.03 o 
  -2   4   8      968.21      961.19     41.80 o 
  -1   4   8      429.20      464.77     26.83 o 
   0   4   8       21.42       14.46      5.87 o 
   1   4   8       30.21       27.84     13.42 o 
   2   4   8      151.39      153.72     13.19 o 
   3   4   8     1106.39     1144.38     43.57 o 
   4   4   8      114.80      137.58     13.68 o 
   5   4   8       38.44       44.76     13.59 o 
   6   4   8        4.21       -7.04      7.13 o 
   7   4   8       15.47       26.83      8.78 o 
   8   4   8      151.61      181.17     15.56 o 
 -10   5   8       44.93       41.35     15.31 o 
  -9   5   8       19.52       20.38     12.35 o 
  -8   5   8       54.43       39.91     12.35 o 
  -7   5   8       11.04        3.24     10.36 o 
  -6   5   8       27.30       42.00     10.93 o 
  -5   5   8      685.29      663.17     23.81 o 
  -4   5   8      521.32      534.88     21.78 o 
  -3   5   8     1126.44     1142.27     38.03 o 
  -2   5   8       64.18       72.37     10.45 o 
  -1   5   8       19.42       11.78      6.49 o 
   0   5   8      584.24      597.47     23.17 o 
   1   5   8      942.19      955.46     41.15 o 
   2   5   8      592.20      561.92     25.56 o 
   3   5   8      124.68      138.13     13.52 o 
   4   5   8      395.87      392.96     21.86 o 
   5   5   8      129.42      120.36     13.50 o 
   6   5   8      272.99      262.28     17.82 o 
   7   5   8        0.29       -8.68      7.84 o 
   8   5   8      144.88      147.93     14.57 o 
 -10   6   8       89.40      108.17     18.99 o 
  -9   6   8        1.65        2.65     11.18 o 
  -8   6   8       50.19       62.33     11.96 o 
  -7   6   8       97.17       95.24     14.31 o 
  -6   6   8      134.05      125.85     15.38 o 
  -5   6   8      306.10      299.79     16.51 o 
  -4   6   8       52.24       47.86      7.91 o 
  -3   6   8        3.23        2.97      6.65 o 
  -2   6   8      152.78      134.34     15.38 o 
  -1   6   8        3.15        9.81      6.89 o 
   0   6   8      207.57      218.60     13.41 o 
   1   6   8        1.12       21.34     14.19 o 
   2   6   8      436.69      415.48     26.40 o 
   3   6   8      217.02      224.58     16.49 o 
   4   6   8        0.02       -6.03      7.02 o 
   5   6   8       40.22       30.96      9.78 o 
   6   6   8       60.36       34.27     10.83 o 
   7   6   8        8.08       -1.07      8.88 o 
   8   6   8       22.43       27.46     11.09 o 
 -10   7   8       56.08       37.06     28.13 o 
  -9   7   8        0.77        5.48     10.25 o 
  -8   7   8       27.49       40.41     20.33 o 
  -7   7   8      189.80      180.55     18.72 o 
  -6   7   8      478.68      427.04     27.04 o 
  -5   7   8        0.32        6.87      6.23 o 
  -4   7   8      521.46      544.25     21.58 o 
  -3   7   8       19.63       12.98      6.50 o 
  -2   7   8        8.14        4.38      9.61 o 
  -1   7   8      664.42      655.96     25.30 o 
   0   7   8      369.57      405.85     19.20 o 
   1   7   8      825.21      834.68     39.04 o 
   2   7   8      100.44      116.94     12.61 o 
   3   7   8       16.94        7.10      8.18 o 
   4   7   8       27.04       32.48      9.72 o 
   5   7   8      256.15      238.30     18.28 o 
   6   7   8      208.27      234.11     30.42 o 
   7   7   8       49.36       35.46     11.98 o 
  -9   8   8      161.39      202.36     22.15 o 
  -8   8   8      496.72      477.74     31.58 o 
  -7   8   8       54.69       64.54     13.43 o 
  -6   8   8       84.44      109.38     15.21 o 
  -5   8   8       71.28       69.97      8.79 o 
  -4   8   8      195.32      209.55     14.64 o 
  -3   8   8      449.72      454.37     21.62 o 
  -2   8   8      284.22      295.12     25.14 o 
  -1   8   8      317.97      320.75     18.55 o 
   0   8   8      245.47      257.70     16.53 o 
   1   8   8      199.75      192.22     15.44 o 
   2   8   8      374.19      394.95     31.33 o 
   3   8   8      294.35      314.82     23.10 o 
   4   8   8      681.10      733.46     39.71 o 
   5   8   8        5.11       -2.79      9.10 o 
   6   8   8       13.28        1.59     10.98 o 
   7   8   8        0.01       -6.85     11.30 o 
  -9   9   8       54.29       22.77     20.71 o 
  -8   9   8        0.63       11.53     13.73 o 
  -7   9   8       27.32       39.64     15.87 o 
  -6   9   8      175.57      180.01     20.82 o 
  -5   9   8      424.91      477.43     24.29 o 
  -4   9   8       67.40       74.34     10.53 o 
  -3   9   8       12.26        2.59      9.25 o 
  -2   9   8      312.93      308.54     21.63 o 
  -1   9   8        5.11        0.02      7.93 o 
   0   9   8        0.19       -9.29      7.67 o 
   1   9   8      426.36      465.13     44.18 o 
   2   9   8      308.23      297.22     25.94 o 
   3   9   8       90.29       95.82     20.36 o 
   4   9   8       48.99       68.40     18.36 o 
   5   9   8      277.53      193.69     20.14 o 
   6   9   8      247.96      250.50     23.21 o 
  -8  10   8        3.73       16.31     16.37 o 
  -7  10   8        0.08       22.00     16.11 o 
  -6  10   8       30.13       34.29     15.89 o 
  -5  10   8       17.55       21.71      9.96 o 
  -4  10   8       44.98       52.65     11.26 o 
  -3  10   8        7.40        2.40      7.98 o 
  -2  10   8        8.08        4.97      8.17 o 
  -1  10   8       10.91        1.89      8.77 o 
   0  10   8        0.43        4.86      9.04 o 
   1  10   8       96.21       95.62     14.10 o 
   2  10   8        0.29       -0.15     10.18 o 
   3  10   8        1.10       -3.00      9.43 o 
   4  10   8        0.01       -4.12     10.35 o 
   5  10   8       11.59        0.23     17.77 o 
   6  10   8       28.64       26.91     13.54 o 
  -7  11   8       49.41       56.90     19.14 o 
  -6  11   8        7.04       22.29     15.38 o 
  -5  11   8      148.09      176.99     17.74 o 
  -4  11   8      116.13      142.72     19.01 o 
  -3  11   8      170.28      172.42     23.50 o 
  -2  11   8        2.37       -7.21     11.24 o 
  -1  11   8      326.34      383.76     31.18 o 
   0  11   8       15.64       -2.70     11.49 o 
   1  11   8       28.04       19.50     12.95 o 
   2  11   8      113.46      118.37     40.17 o 
   3  11   8       28.89       14.72     17.30 o 
   4  11   8       28.26       10.39     14.53 o 
   5  11   8       17.44       -1.16     13.38 o 
  -6  12   8        4.92       15.17     16.07 o 
  -5  12   8      253.25      311.18     23.53 o 
  -4  12   8        0.79       -5.81     11.19 o 
  -3  12   8      587.79      603.44     65.74 o 
  -2  12   8       47.67       42.73     25.98 o 
  -1  12   8        3.69       -1.14     12.06 o 
   0  12   8        0.67       -4.89     11.84 o 
   1  12   8        3.80        8.34     12.33 o 
   2  12   8      314.39      301.13     29.34 o 
   3  12   8       95.52       63.78     58.75 o 
   4  12   8      250.30      181.83     32.07 o 
  -5  13   8      132.70      140.66     26.46 o 
  -4  13   8      177.95      193.63     30.92 o 
  -3  13   8        6.38        9.68     14.03 o 
  -2  13   8      136.62      161.66     20.55 o 
  -1  13   8      134.95      104.47     21.10 o 
   0  13   8       38.86       28.68     15.49 o 
   1  13   8      173.65      236.61     27.67 o 
   2  13   8       33.72        7.01     18.38 o 
  -2  14   8        2.37        2.28     12.07 o 
  -1  14   8        3.22       -8.71     11.84 o 
 -10   1   9      143.19      191.85     22.89 o 
  -9   1   9        5.67       23.59     12.12 o 
  -8   1   9      234.56      267.93     31.38 o 
  -7   1   9      436.35      481.34     30.27 o 
  -6   1   9      349.33      369.59     25.31 o 
  -5   1   9        1.55       -5.52      5.61 o 
  -4   1   9        7.53       -6.05      5.90 o 
  -3   1   9      535.09      530.04     26.36 o 
  -2   1   9      155.19      154.20     16.34 o 
  -1   1   9       54.24       54.83     11.74 o 
   0   1   9       77.35       98.54     13.88 o 
   1   1   9        0.03       -5.09      6.00 o 
   2   1   9      196.15      197.19     15.22 o 
   3   1   9        9.71        8.38      7.61 o 
   4   1   9        0.22        1.60      7.42 o 
   5   1   9      226.98      233.78     19.90 o 
   6   1   9       28.32       19.36     10.26 o 
   7   1   9       16.47       23.96     11.24 o 
   8   1   9       18.79       24.89     11.00 o 
 -10   2   9      381.27      434.06     36.06 o 
  -9   2   9       93.66      100.89     17.56 o 
  -8   2   9       18.15       25.49     12.36 o 
  -7   2   9      206.25      220.58     22.35 o 
  -6   2   9       94.02      106.34     14.96 o 
  -5   2   9      650.33      644.10     23.50 o 
  -4   2   9      226.95      229.16     15.28 o 
  -3   2   9      127.17       96.30     11.29 o 
  -2   2   9      430.62      416.69     26.58 o 
  -1   2   9      105.99      125.59     23.28 o 
   0   2   9      381.94      387.51     20.30 o 
   1   2   9      434.47      380.13     25.51 o 
   2   2   9      163.54      151.89     16.86 o 
   3   2   9      115.61      121.28     13.17 o 
   4   2   9      205.95      208.25     18.00 o 
   5   2   9       37.39       47.76     10.77 o 
   6   2   9        6.92       11.46     11.47 o 
   7   2   9       17.90       26.78     11.73 o 
   8   2   9      207.50      222.02     18.80 o 
 -10   3   9        5.05       -7.56     12.12 o 
  -9   3   9       43.74       24.16     12.83 o 
  -8   3   9      219.68      233.97     22.76 o 
  -7   3   9      618.15      551.09     48.53 o 
  -6   3   9        2.83        0.85      9.07 o 
  -5   3   9      762.01      714.16     25.43 o 
  -4   3   9      587.15      558.27     24.21 o 
  -3   3   9       54.16       45.88     10.98 o 
  -2   3   9      350.89      345.46     32.50 o 
  -1   3   9      234.37      253.54     24.66 o 
   0   3   9       48.43       38.85     10.95 o 
   1   3   9      108.98      109.51     11.71 o 
   2   3   9      334.50      320.37     19.18 o 
   3   3   9       47.11       56.65     13.46 o 
   4   3   9       50.23       52.67     10.62 o 
   5   3   9      117.96      121.09     14.25 o 
   6   3   9       10.07       -2.52      8.42 o 
   7   3   9       71.27       52.56     13.25 o 
   8   3   9        0.28       11.48     10.99 o 
 -10   4   9       52.83       40.28     15.20 o 
  -9   4   9       63.25       80.96     16.52 o 
  -8   4   9        0.89      -10.11      9.77 o 
  -7   4   9        0.12        9.70      9.77 o 
  -6   4   9       51.03       37.24     14.79 o 
  -5   4   9       98.55       84.54      9.82 o 
  -4   4   9        1.24       -2.85      7.38 o 
  -3   4   9       47.43       58.43      9.81 o 
  -2   4   9       31.95       39.85     11.03 o 
  -1   4   9       17.73       19.24      8.41 o 
   0   4   9       99.79       78.46     10.43 o 
   1   4   9       63.60       62.01     10.00 o 
   2   4   9        9.28        0.90      6.83 o 
   3   4   9      279.57      298.19     30.50 o 
   4   4   9        0.92        4.59      8.32 o 
   5   4   9      169.15      197.00     21.60 o 
   6   4   9       76.62       66.58     12.41 o 
   7   4   9        8.59       18.26     10.36 o 
 -10   5   9      247.14      267.15     26.17 o 
  -9   5   9       43.26       46.05     14.78 o 
  -8   5   9       72.85       59.10     14.12 o 
  -7   5   9      286.21      259.45     22.18 o 
  -6   5   9        8.10        5.96     13.55 o 
  -5   5   9      100.49       80.21     20.35 o 
  -4   5   9       36.11       36.41      9.52 o 
  -3   5   9       86.72      105.51     12.48 o 
  -2   5   9        5.97       -6.19      6.96 o 
  -1   5   9      722.41      739.26     34.51 o 
   0   5   9      467.66      462.71     23.02 o 
   1   5   9      251.68      242.99     16.50 o 
   2   5   9        3.51       -0.24      7.11 o 
   3   5   9      107.18      100.18     12.56 o 
   4   5   9      215.17      217.68     17.63 o 
   5   5   9        2.20        1.33      8.38 o 
   6   5   9        0.80        0.97      9.21 o 
   7   5   9       41.45       31.64     11.75 o 
  -9   6   9      335.69      332.13     27.51 o 
  -8   6   9      251.63      260.47     23.95 o 
  -7   6   9       11.39        9.57     11.95 o 
  -6   6   9      297.42      332.44     40.74 o 
  -5   6   9      151.66      200.33     14.20 o 
  -4   6   9      123.75      155.21     13.80 o 
  -3   6   9      111.27      123.24     23.81 o 
  -2   6   9        6.54       10.51      8.12 o 
  -1   6   9       64.76       56.03     10.24 o 
   0   6   9      316.25      317.48     19.11 o 
   1   6   9      359.11      375.32     21.23 o 
   2   6   9      204.89      239.49     17.22 o 
   3   6   9       13.41       17.28      8.86 o 
   4   6   9      626.16      621.22     43.21 o 
   5   6   9      119.13      126.58     15.66 o 
   6   6   9      275.11      291.72     21.55 o 
   7   6   9      212.82      178.30     21.15 o 
  -9   7   9      145.67      131.44     20.11 o 
  -8   7   9      190.80      223.57     35.35 o 
  -7   7   9      277.13      308.59     24.38 o 
  -6   7   9        1.08       21.74     10.93 o 
  -5   7   9      100.88       97.61     10.37 o 
  -4   7   9       86.34       72.07     11.33 o 
  -3   7   9       47.81       42.65     12.12 o 
  -2   7   9        1.29        1.82     10.81 o 
  -1   7   9      415.65      401.75     21.73 o 
   0   7   9       92.91       94.48     15.39 o 
   1   7   9      203.34      205.33     15.93 o 
   2   7   9        1.89       12.83      8.35 o 
   3   7   9      107.94      133.94     14.83 o 
   4   7   9      144.99      128.73     14.72 o 
   5   7   9        0.82       -5.62      8.78 o 
   6   7   9       86.16       94.92     16.99 o 
  -8   8   9        1.01       17.16     12.40 o 
  -7   8   9       39.70       40.44     13.12 o 
  -6   8   9      106.44      100.43     14.19 o 
  -5   8   9       14.48       13.15      8.81 o 
  -4   8   9        5.68        6.17      8.23 o 
  -3   8   9       33.04       23.93      8.75 o 
  -2   8   9        2.27       -5.33      7.05 o 
  -1   8   9        0.04       -7.40      6.68 o 
   0   8   9      135.96      110.60     12.51 o 
   1   8   9      185.23      176.43     18.26 o 
   2   8   9        9.77        8.04     13.35 o 
   3   8   9       17.15       20.50     10.96 o 
   4   8   9       10.38        2.06     10.57 o 
   5   8   9       46.04       33.60     12.86 o 
   6   8   9       13.41       -1.11     11.84 o 
  -8   9   9      182.37      153.20     23.73 o 
  -7   9   9        1.59       14.17     12.32 o 
  -6   9   9       59.04       61.18     16.22 o 
  -5   9   9       16.26        8.84     10.07 o 
  -4   9   9       66.04       87.67     14.54 o 
  -3   9   9       48.28       50.57     12.26 o 
  -2   9   9      228.52      249.66     18.55 o 
  -1   9   9      226.84      200.89     16.72 o 
   0   9   9        2.73      -12.30      8.20 o 
   1   9   9        2.08       -7.79      9.52 o 
   2   9   9       42.79       26.52     11.85 o 
   3   9   9       62.92       98.42     16.39 o 
   4   9   9       11.17       -5.02     10.46 o 
   5   9   9       99.46       97.61     24.86 o 
  -7  10   9       38.23       62.11     18.54 o 
  -6  10   9      182.07      208.93     48.26 o 
  -5  10   9      328.36      323.28     28.16 o 
  -4  10   9      288.18      339.19     35.98 o 
  -3  10   9      297.04      282.81     22.45 o 
  -2  10   9      154.21      175.60     21.52 o 
  -1  10   9        0.94       -4.42      8.70 o 
   0  10   9       55.88       55.23     13.24 o 
   1  10   9      127.40      151.47     20.31 o 
   2  10   9      201.61      211.75     21.11 o 
   3  10   9       42.39       42.50     13.19 o 
   4  10   9       90.43       85.01     16.35 o 
  -6  11   9       34.98       54.15     32.59 o 
  -5  11   9       45.35       66.59     17.65 o 
  -4  11   9       43.11       61.31     16.40 o 
  -3  11   9      162.48      205.94     24.83 o 
  -2  11   9      211.08      274.78     27.54 o 
  -1  11   9      201.24      220.05     25.09 o 
   0  11   9      114.12      148.65     27.56 o 
   1  11   9      137.61      110.48     25.14 o 
   2  11   9        0.14       -6.14     13.33 o 
   3  11   9       51.09       59.66     18.16 o 
  -5  12   9      202.52      229.87     26.90 o 
  -4  12   9       29.26       36.69     14.07 o 
  -3  12   9       31.41       39.93     15.74 o 
  -2  12   9       54.37       55.69     17.68 o 
  -1  12   9      213.71      250.23     27.96 o 
   0  12   9      179.49      222.35     33.52 o 
   1  12   9       36.58       41.62     21.49 o 
   2  12   9       32.27       27.45     28.53 o 
  -2  13   9       49.25       50.19     18.14 o 
  -1  13   9        6.43       37.49     23.18 o 
   0  13   9       54.22       73.23     23.62 o 
 -10   0  10       85.82       43.42     22.36 o 
  -9   0  10      123.55      122.03     46.01 o 
  -8   0  10        0.46       11.33     15.66 o 
  -7   0  10     1271.23     1283.27     83.35 o 
  -6   0  10      578.17      626.93     93.83 o 
  -5   0  10     1156.89     1186.90     92.68 o 
  -4   0  10      292.60      344.23     39.97 o 
  -3   0  10       42.73       64.74     20.88 o 
  -2   0  10        1.06       -2.47     15.13 o 
  -1   0  10     1115.58     1043.91     62.60 o 
   0   0  10       32.66       29.36     13.25 o 
   1   0  10      158.05      188.75     24.44 o 
   2   0  10      125.68      132.66     34.89 o 
   3   0  10       19.92       22.56     13.72 o 
   4   0  10        2.71       13.87     29.21 o 
   5   0  10      790.25      765.46     79.27 o 
   6   0  10        8.27        0.10     13.78 o 
   7   0  10       42.97       65.04     20.56 o 
 -10   1  10      422.51      388.23     31.79 o 
  -9   1  10      147.01      156.27     21.04 o 
  -8   1  10      316.68      308.51     25.59 o 
  -7   1  10      916.55      943.85     46.68 o 
  -6   1  10        2.34        3.87      9.95 o 
  -5   1  10      266.03      278.91     29.20 o 
  -4   1  10      403.85      429.93     38.65 o 
  -3   1  10      296.46      301.07     22.78 o 
  -2   1  10      677.04      727.45     52.37 o 
  -1   1  10        0.03       -0.81      7.08 o 
   0   1  10      131.41      137.70     24.57 o 
   1   1  10      565.13      541.98     26.42 o 
   2   1  10      429.31      370.74     22.65 o 
   3   1  10      206.41      225.87     19.38 o 
   4   1  10        1.04        0.32      8.51 o 
   5   1  10       59.93       79.24     21.23 o 
   6   1  10       51.48       41.84     12.46 o 
   7   1  10       14.88       10.12     11.83 o 
 -10   2  10      362.78      417.56     32.76 o 
  -9   2  10       27.68       40.59     14.36 o 
  -8   2  10        7.21        4.31     11.00 o 
  -7   2  10       30.50       28.88     12.05 o 
  -6   2  10        4.28      -14.95      9.97 o 
  -5   2  10       98.81       92.66     19.85 o 
  -4   2  10       33.30       40.94     14.05 o 
  -3   2  10        5.84       22.65     15.34 o 
  -2   2  10       37.41       43.76     11.77 o 
  -1   2  10        1.39       -2.59      6.33 o 
   0   2  10       18.45       10.89      7.53 o 
   1   2  10        6.82        1.94      7.30 o 
   2   2  10        7.10       -0.10      7.10 o 
   3   2  10       14.49       21.86      9.36 o 
   4   2  10       69.72       55.72     11.18 o 
   5   2  10       57.66       30.07     11.05 o 
   6   2  10       17.97        5.16     10.91 o 
   7   2  10       61.38       48.29     13.85 o 
  -9   3  10      139.39      182.59     21.86 o 
  -8   3  10       68.45       74.19     15.67 o 
  -7   3  10       71.11       68.02     14.75 o 
  -6   3  10       59.53       82.24     16.85 o 
  -5   3  10      735.67      764.19     35.44 o 
  -4   3  10      252.28      237.24     20.07 o 
  -3   3  10      223.38      255.10     21.22 o 
  -2   3  10      340.42      401.85     27.83 o 
  -1   3  10       14.82       14.27      7.78 o 
   0   3  10       39.14       52.03      9.71 o 
   1   3  10       33.44        9.43      7.68 o 
   2   3  10      529.42      482.06     25.01 o 
   3   3  10      157.95      143.09     14.60 o 
   4   3  10      105.99       76.29     13.16 o 
   5   3  10      196.15      202.73     21.65 o 
   6   3  10        0.63        4.74      9.47 o 
   7   3  10      114.90      111.06     16.59 o 
  -9   4  10       15.07       19.49     13.41 o 
  -8   4  10       46.32       48.33     14.49 o 
  -7   4  10      304.03      345.30     34.61 o 
  -6   4  10      199.41      220.00     24.34 o 
  -5   4  10      515.62      501.31     60.27 o 
  -4   4  10       26.28       28.44     10.98 o 
  -3   4  10       21.97       12.15      9.65 o 
  -2   4  10      237.31      220.00     20.86 o 
  -1   4  10      849.53      906.00     36.40 o 
   0   4  10      693.35      693.84     34.19 o 
   1   4  10      293.78      293.33     19.04 o 
   2   4  10        1.32       -0.74      7.61 o 
   3   4  10      161.85      158.56     15.83 o 
   4   4  10       10.47       -0.70      8.85 o 
   5   4  10      225.75      194.78     18.12 o 
   6   4  10       73.11       56.05     12.55 o 
  -9   5  10      249.98      296.91     27.15 o 
  -8   5  10      128.49      128.27     18.35 o 
  -7   5  10       36.19       14.70     14.93 o 
  -6   5  10       72.41       68.02     15.71 o 
  -5   5  10       23.84        9.27     10.71 o 
  -4   5  10      491.98      492.43     27.81 o 
  -3   5  10      448.11      404.09     37.42 o 
  -2   5  10      196.63      229.48     25.87 o 
  -1   5  10      117.61      117.97     14.71 o 
   0   5  10       88.25       84.72     11.74 o 
   1   5  10     1261.55     1329.94     49.79 o 
   2   5  10       95.28      115.67     13.85 o 
   3   5  10      577.31      590.24     31.15 o 
   4   5  10       17.94       29.21     10.15 o 
   5   5  10       44.76       37.43     11.54 o 
   6   5  10        9.72        0.32      9.36 o 
  -8   6  10       13.25       26.90     15.29 o 
  -7   6  10        0.04       16.94     13.55 o 
  -6   6  10       14.50       18.31     16.41 o 
  -5   6  10       25.69       27.94     12.34 o 
  -4   6  10      205.75      227.37     19.71 o 
  -3   6  10        0.64       -3.05      9.31 o 
  -2   6  10      134.19      176.07     30.56 o 
  -1   6  10        5.61        3.19      7.57 o 
   0   6  10       30.47       46.06      9.84 o 
   1   6  10      125.85      138.71     14.22 o 
   2   6  10      141.00      119.50     13.88 o 
   3   6  10        9.28       -0.14      8.74 o 
   4   6  10       12.63       11.98      9.52 o 
   5   6  10       13.03        1.39      9.94 o 
   6   6  10        8.46      -11.36      9.57 o 
  -8   7  10      366.08      445.24     45.04 o 
  -7   7  10       11.52        7.46     16.03 o 
  -6   7  10       12.96       16.83     15.80 o 
  -5   7  10       89.64      110.14     14.35 o 
  -4   7  10      431.25      497.67     26.20 o 
  -3   7  10       52.92       76.06     15.34 o 
  -2   7  10       38.83       49.66     11.57 o 
  -1   7  10      737.28      739.88     32.27 o 
   0   7  10        3.87       15.55      8.33 o 
   1   7  10        3.22        4.19      7.93 o 
   2   7  10      161.56      180.87     16.73 o 
   3   7  10       13.79        0.61      9.35 o 
   4   7  10      471.79      466.21     27.28 o 
   5   7  10      100.74       68.82     17.29 o 
  -7   8  10      488.18      450.28     98.98 o 
  -6   8  10      345.52      366.35     37.03 o 
  -5   8  10      179.27      196.82     17.70 o 
  -4   8  10       72.00       77.87     17.04 o 
  -3   8  10       32.38       44.36     12.07 o 
  -2   8  10        3.73        6.91      8.47 o 
  -1   8  10      804.62      811.89     39.90 o 
   0   8  10       28.95       28.49     11.04 o 
   1   8  10      208.34      207.16     24.93 o 
   2   8  10       11.76       12.50     11.10 o 
   3   8  10      139.20      137.29     18.60 o 
   4   8  10       65.42       28.30     13.34 o 
   5   8  10       75.00       74.82     16.09 o 
  -7   9  10      221.74      196.12     31.31 o 
  -6   9  10       36.48       83.51     42.62 o 
  -5   9  10      308.99      275.84     23.03 o 
  -4   9  10      243.74      267.58     35.30 o 
  -3   9  10      370.33      405.07     26.90 o 
  -2   9  10       66.26       48.73     13.21 o 
  -1   9  10       67.70       51.98     12.50 o 
   0   9  10      103.42      102.16     21.64 o 
   1   9  10        3.19       -9.49      9.55 o 
   2   9  10      158.31      168.23     19.97 o 
   3   9  10       51.58       54.33     14.80 o 
   4   9  10      122.67       98.59     17.49 o 
  -6  10  10        2.09      -21.83     23.72 o 
  -5  10  10        0.01       -2.42     12.78 o 
  -4  10  10      132.94      161.50     19.72 o 
  -3  10  10        2.88        7.65     10.86 o 
  -2  10  10       21.37       44.65     13.14 o 
  -1  10  10       19.37       20.83     11.75 o 
   0  10  10       11.87       -5.15     10.60 o 
   1  10  10       81.48       69.45     18.29 o 
   2  10  10        9.46      -11.16     11.09 o 
   3  10  10        5.40        8.88     11.87 o 
  -4  11  10        0.14        1.88     11.97 o 
  -3  11  10       53.19       77.31     18.49 o 
  -2  11  10       10.58       12.44     18.84 o 
  -1  11  10       24.21       18.44     15.70 o 
   0  11  10        3.42        0.32     13.53 o 
   1  11  10        0.01        3.71     15.69 o 
   2  11  10      113.09      121.42     23.34 o 
  -9   1  11        3.87        7.61     14.65 o 
  -8   1  11      103.90      107.50     25.79 o 
  -7   1  11       29.30       18.60     17.92 o 
  -6   1  11       92.80       91.16     31.48 o 
  -4   1  11       59.22       58.56     14.92 o 
  -3   1  11       25.13       25.39     12.07 o 
  -2   1  11       24.76       37.85     12.22 o 
  -1   1  11      104.28      109.04     12.90 o 
   0   1  11       76.82       87.52     12.10 o 
   1   1  11       23.15       23.11      9.04 o 
   2   1  11       68.79       55.79     15.06 o 
   3   1  11       30.38        9.72     11.50 o 
   4   1  11       13.37       27.12     15.48 o 
   5   1  11       79.50       68.92     14.13 o 
   6   1  11        3.12        4.67     11.72 o 
  -9   2  11      161.01      180.31     26.29 o 
  -8   2  11      108.15      139.55     28.86 o 
  -7   2  11       94.21       85.11     23.99 o 
  -6   2  11       14.95       18.95     17.40 o 
  -5   2  11      549.85      581.63     44.27 o 
  -4   2  11        7.55        8.16      9.84 o 
  -3   2  11      210.78      219.28     20.76 o 
  -2   2  11      258.54      283.48     23.94 o 
  -1   2  11       18.72       17.54      8.37 o 
   0   2  11      352.75      366.50     21.82 o 
   1   2  11        0.03       -3.94      7.15 o 
   2   2  11      224.35      237.95     18.24 o 
   3   2  11      384.90      407.89     24.35 o 
   4   2  11      184.66      186.67     19.40 o 
   5   2  11      104.56       84.20     15.08 o 
   6   2  11       42.91       61.07     14.76 o 
  -8   3  11      154.43      179.12     46.69 o 
  -7   3  11       41.76       45.05     19.50 o 
  -6   3  11       40.47       43.29     33.52 o 
  -5   3  11      253.35      274.11     67.04 o 
  -4   3  11      408.53      383.96     28.48 o 
  -3   3  11       23.10       37.17     14.35 o 
  -2   3  11      148.20      155.84     41.02 o 
  -1   3  11      197.45      220.69     21.20 o 
   0   3  11        0.90       -1.99      7.33 o 
   1   3  11        3.04        1.26      8.04 o 
   2   3  11      218.57      242.56     22.23 o 
   3   3  11      117.22      134.34     15.44 o 
   4   3  11       26.78       41.04     11.54 o 
   5   3  11       63.80       72.75     13.98 o 
  -8   4  11        3.38        2.64     13.89 o 
  -7   4  11        1.68      -10.94     14.52 o 
  -6   4  11       31.27        2.91     16.73 o 
  -5   4  11      225.45      268.11     24.82 o 
  -4   4  11       50.77       43.27     16.69 o 
  -3   4  11        2.47        0.33      9.60 o 
  -2   4  11        0.40       -2.68      8.00 o 
  -1   4  11       22.58       27.46      9.90 o 
   0   4  11      125.63      153.88     15.17 o 
   1   4  11      147.90      165.54     15.68 o 
   2   4  11       22.80       40.43     10.67 o 
   3   4  11       48.37       31.78     13.57 o 
   4   4  11        4.58        3.91      9.27 o 
   5   4  11       71.80       56.39     13.27 o 
  -8   5  11       61.31       52.69     20.68 o 
  -7   5  11      176.90      153.65     28.81 o 
  -6   5  11      157.32      147.83     28.63 o 
  -5   5  11        9.62        6.78     11.47 o 
  -4   5  11      397.52      333.74     28.00 o 
  -3   5  11       47.42       29.93     12.17 o 
  -2   5  11        0.06        6.51      9.05 o 
  -1   5  11       39.64       41.38      9.94 o 
   0   5  11       57.65       46.59     10.70 o 
   1   5  11      211.81      215.82     17.88 o 
   2   5  11       17.91       13.71      9.00 o 
   3   5  11       37.41       25.51     10.17 o 
   4   5  11        6.19        1.15      9.89 o 
   5   5  11      175.45      167.10     18.26 o 
  -7   6  11      116.57      123.80     46.44 o 
  -6   6  11      141.61      155.51     44.41 o 
  -5   6  11       37.01       22.96     12.28 o 
  -4   6  11      414.25      400.84     53.37 o 
  -3   6  11      171.92      204.12     22.06 o 
  -2   6  11      194.68      219.35     17.48 o 
  -1   6  11      295.70      343.32     21.57 o 
   0   6  11        1.87       -1.99      8.34 o 
   1   6  11      489.35      415.49     27.85 o 
   2   6  11       26.34       11.47     11.61 o 
   3   6  11      287.10      274.42     20.90 o 
   4   6  11       40.10       51.54     12.53 o 
  -7   7  11       53.41      123.93     40.03 o 
  -6   7  11      101.43      140.42     27.92 o 
  -5   7  11       91.72      107.33     16.34 o 
  -4   7  11      106.81      118.54     16.34 o 
  -3   7  11      157.71      163.65     21.27 o 
  -2   7  11        0.12        4.40      8.68 o 
  -1   7  11        5.41        2.12      8.78 o 
   0   7  11        8.91        5.02      8.57 o 
   1   7  11      287.24      325.58     29.47 o 
   2   7  11       11.45       -3.71      8.86 o 
   3   7  11        0.29       -2.06     10.93 o 
   4   7  11      113.76       96.54     17.86 o 
  -6   8  11        7.03       -6.64     16.54 o 
  -5   8  11       79.88       76.27     15.78 o 
  -4   8  11       31.80       10.69     12.35 o 
  -3   8  11        0.16        4.93     10.42 o 
  -2   8  11       15.80       17.52     11.31 o 
  -1   8  11      145.65      148.48     27.08 o 
   0   8  11       72.17       63.75     14.14 o 
   1   8  11       45.88       51.99     14.27 o 
   2   8  11       17.76       23.27     11.87 o 
   3   8  11       66.49       65.53     18.00 o 
  -5   9  11       40.62       55.47     16.27 o 
  -4   9  11       44.81       63.84     19.93 o 
  -3   9  11        9.40        0.74     11.03 o 
  -2   9  11       66.27       87.01     15.57 o 
  -1   9  11      180.66      191.82     27.67 o 
   0   9  11        6.18      -11.25     10.28 o 
   1   9  11      163.66      185.80     20.76 o 
   2   9  11        0.48       -9.15     13.30 o 
  -4  10  11        3.85      -15.21     12.32 o 
  -3  10  11      348.86      331.91     26.59 o 
  -2  10  11      104.98      100.87     20.35 o 
  -1  10  11       91.79      120.09     18.12 o 
   0  10  11       58.79       52.74     14.76 o 
  -8   0  12      312.27      242.23     51.68 o 
  -7   0  12        0.69      -17.01     23.10 o 
  -6   0  12      401.85      454.74     66.51 o 
  -4   0  12      365.38      424.41     50.86 o 
  -3   0  12      104.77      126.08     29.86 o 
  -2   0  12       63.32       68.55     18.22 o 
  -1   0  12      257.71      282.80     31.24 o 
   0   0  12       29.08       25.88     18.81 o 
   1   0  12       57.63       59.62     45.92 o 
   2   0  12        2.50       13.69     14.45 o 
   3   0  12      206.29      188.14     40.15 o 
   4   0  12      111.71      118.62     24.41 o 
  -8   1  12      257.32      324.10     42.05 o 
  -7   1  12      290.64      316.45     66.25 o 
  -6   1  12      113.61      187.89     32.41 o 
  -4   1  12       52.74       45.25     15.43 o 
  -3   1  12        2.05        2.09     10.98 o 
  -2   1  12      185.58      193.13     22.59 o 
  -1   1  12      491.90      530.14     34.97 o 
   0   1  12       47.34       33.10     12.99 o 
   1   1  12      133.02      126.19     16.46 o 
   2   1  12       28.67        8.25      9.81 o 
   3   1  12       24.20       12.39     10.72 o 
   4   1  12       37.89       24.53     14.71 o 
  -7   2  12        6.79        3.60     17.30 o 
  -6   2  12       53.39       19.34     20.55 o 
  -5   2  12        5.53       28.19     27.51 o 
  -4   2  12      119.89      127.01     25.30 o 
  -3   2  12       26.35       22.30     11.83 o 
  -2   2  12       16.33       20.20      9.47 o 
  -1   2  12       25.74       20.11      9.50 o 
   0   2  12        1.38       -6.64      8.27 o 
   1   2  12        1.92       -4.99      8.11 o 
   2   2  12        4.59        0.86      8.54 o 
   3   2  12       16.81       17.23     11.49 o 
   4   2  12        2.60        2.64     10.72 o 
  -7   3  12      323.25      365.77     43.18 o 
  -6   3  12        6.64        2.82     22.59 o 
  -5   3  12      271.19      413.77     64.51 o 
  -4   3  12        3.33        7.46     11.64 o 
  -3   3  12       33.31       30.95     12.30 o 
  -2   3  12      218.85      224.30     18.22 o 
  -1   3  12       60.74       61.51     11.57 o 
   0   3  12       48.38       53.45     11.71 o 
   1   3  12       30.39       31.70     10.44 o 
   2   3  12        0.04        6.84      9.49 o 
   3   3  12        0.20       -5.71      9.20 o 
   4   3  12       63.84       75.39     13.98 o 
  -7   4  12        0.14        3.94     19.06 o 
  -6   4  12        2.12      -13.53     17.70 o 
  -5   4  12      274.77      302.95     55.22 o 
  -4   4  12       25.69       24.50     13.04 o 
  -3   4  12       98.03       81.93     15.90 o 
  -2   4  12       60.68       60.20     11.48 o 
  -1   4  12       19.40       15.59      9.41 o 
   0   4  12       36.23       12.71      9.15 o 
   1   4  12      516.93      510.86     31.50 o 
   2   4  12       14.67       10.15      9.62 o 
   3   4  12       95.39       44.31     19.00 o 
   4   4  12       60.11       66.50     14.18 o 
  -6   5  12      116.11      131.43     29.52 o 
  -5   5  12      208.58      305.50     57.74 o 
  -4   5  12        0.07       -6.02     11.03 o 
  -3   5  12       58.65       53.77     15.16 o 
  -2   5  12      153.44      177.26     16.90 o 
  -1   5  12      259.28      260.30     19.64 o 
   0   5  12        0.53        5.19      8.63 o 
   1   5  12       43.86       61.23     12.34 o 
   2   5  12        4.25        0.13      8.95 o 
   3   5  12      200.27      190.02     19.31 o 
  -6   6  12       14.86       26.80     44.83 o 
  -5   6  12       14.07       -2.33     25.37 o 
  -4   6  12       21.19       37.06     12.77 o 
  -3   6  12       21.11       24.68     11.81 o 
  -2   6  12       83.21       98.32     20.23 o 
  -1   6  12       61.97       31.79     12.54 o 
   0   6  12       21.62       17.59     11.57 o 
   1   6  12       16.68       31.16     11.14 o 
   2   6  12      149.26      146.30     21.31 o 
   3   6  12       37.81       36.03     12.29 o 
  -5   7  12       10.41       39.53     31.57 o 
  -4   7  12       21.99       15.14     19.30 o 
  -3   7  12        0.15        3.45     10.32 o 
  -2   7  12      170.69      179.39     17.47 o 
  -1   7  12      409.73      490.09     36.56 o 
   0   7  12       12.61       17.11     10.44 o 
   1   7  12      178.19      203.50     25.55 o 
   2   7  12       77.07       82.91     16.51 o 
  -4   8  12       37.90       26.78     20.35 o 
  -3   8  12      240.38      260.40     23.57 o 
  -2   8  12       98.14      116.65     17.20 o 
  -1   8  12        9.54        2.81     11.21 o 
   0   8  12      107.37      109.95     17.85 o 
   1   8  12       99.32      134.16     19.34 o 
  -6   1  13        0.08       -5.78     19.94 o 
  -4   1  13       55.64       57.04     17.55 o 
  -3   1  13        4.09        1.05     13.33 o 
  -2   1  13       40.48       43.61     13.70 o 
  -1   1  13        4.23        2.99      9.65 o 
   0   1  13       49.40       18.22     16.74 o 
   1   1  13      108.41      102.66     16.16 o 
   2   1  13       32.87       49.78     17.08 o 
  -6   2  13      108.74      165.21     55.23 o 
  -5   2  13      402.42      539.68     77.71 o 
  -4   2  13        6.80       15.68     18.96 o 
  -3   2  13      500.63      606.93     59.13 o 
  -2   2  13        0.77        3.48      9.66 o 
  -1   2  13      159.98      199.73     20.14 o 
   0   2  13       54.18       58.38     13.34 o 
   1   2  13      340.03      323.64     29.21 o 
   2   2  13       27.52       29.46     12.29 o 
  -5   3  13      112.83       91.48     38.90 o 
  -4   3  13      428.69      449.10     71.62 o 
  -3   3  13        2.10        1.84     13.57 o 
  -2   3  13        0.03       -8.50      8.81 o 
  -1   3  13        6.15        3.13      9.10 o 
   0   3  13       30.00       26.99     10.97 o 
   1   3  13      345.39      397.49     31.79 o 
   2   3  13       88.68       77.71     26.12 o 
  -5   4  13       14.98       11.78     30.27 o 
  -4   4  13       14.29       16.78     14.05 o 
  -3   4  13      471.79      452.53     43.11 o 
  -2   4  13        0.95        0.10      9.66 o 
  -1   4  13        0.01       -0.23      9.60 o 
   0   4  13       28.11       12.63     10.05 o 
   1   4  13        7.22        1.94     10.08 o 
  -4   5  13        0.02        8.91     15.88 o 
  -3   5  13       35.24        5.73     11.28 o 
  -2   5  13      113.21      119.36     17.73 o 
  -1   5  13       51.38       43.26     12.26 o 
   0   5  13       33.20       35.13     11.92 o 
   1   5  13       18.91       10.17     10.65 o 
  -3   6  13       18.52       16.77     11.11 o 
  -2   6  13      138.81      152.03     16.91 o 
  -1   6  13      112.89      152.06     17.40 o 
                                                 
